# Supplementary material for: Efficient electrocatalytic acetylene semihydrogenation by electron–rich metal sites in N–heterocyclic carbene metal complexes
Source: Nat Commun. 2021 Nov 12;12:6574. doi: 10.1038/s41467-021-26853-0 (PMC8589958; doi:10.1038/s41467-021-26853-0)
Supplement: Supplementary file 4 — Supplementary Data 1 [file 41467_2021_26853_MOESM4_ESM.txt]

NHC-Ag                                      
   1.00000000000000     
    20.0000000000000000    0.0000000000000000    0.0000000000000000
     0.0000000000000000   20.0000000000000000    0.0000000000000000
     0.0000000000000000    0.0000000000000000   20.0000000000000000
   N    C    H    Ag
     2    27    36     1
Direct
  0.3684865149714660  0.4948139644965183  0.5752436808110830
  0.4640953455931920  0.4544408038286411  0.6040931782526950
  0.4324178228241628  0.5142478745893324  0.5916513269606946
  0.4212889443185192  0.3998853921644306  0.5960587258428144
  0.3605996547013215  0.4255334915862795  0.5777275085290283
  0.3158962775119433  0.5412515599094369  0.5579945299228111
  0.2767572703060324  0.5685577183655430  0.6100539855725088
  0.2259687587274068  0.6137838081670565  0.5920675908985230
  0.2147196593080363  0.6304837403748857  0.5250085370956634
  0.2544985499856645  0.6026158487077163  0.4745541635535984
  0.3063784292438455  0.5576483151544015  0.4899241760399647
  0.2894437520494337  0.5516899501184193  0.6833860175363082
  0.3171423830836980  0.6133084963587054  0.7209332399528535
  0.2261202259948602  0.5239224069272083  0.7177827054042331
  0.3497317286088714  0.5281268514241088  0.4344463782508322
  0.3828344619234593  0.5832038406536070  0.3916219482028928
  0.3086448060650279  0.4795317146843527  0.3905714079050397
  0.5341315050204295  0.4490572925675592  0.6208877509621594
  0.5545001873664717  0.4630059479148001  0.6871046417993277
  0.6231324071799380  0.4574773848815459  0.7015948800018810
  0.6690600592496079  0.4383777738903502  0.6523020111199243
  0.6473075096543610  0.4252050959679328  0.5870961342684212
  0.5793602753928676  0.4307377389533196  0.5697628411597305
  0.5052533343445719  0.4854838581655903  0.7409287270225027
  0.5117532909646753  0.4439559204052684  0.8056870669189541
  0.5139420637694856  0.5609538633807547  0.7553366777048277
  0.5570265487217807  0.4187115852341290  0.4977418006452339
  0.5717808975970873  0.3462258805031836  0.4754631109411810
  0.5893761926924428  0.4700421184961325  0.4498740233213842
  0.4379392731901948  0.3488388417778109  0.6037036520077479
  0.3133193387269363  0.4014705853582158  0.5664935654048393
  0.1950879866883541  0.6362816542595026  0.6311124012831950
  0.1749326867840998  0.6656591346604881  0.5119986242664305
  0.2455468040235999  0.6162587245298750  0.4224312860494974
  0.3279467801595828  0.5124661769080450  0.6856465287478805
  0.3279675162557608  0.6003895772508533  0.7734238679549106
  0.3634870492680089  0.6313176381273989  0.6973358299879612
  0.2804214860456654  0.6543989230388235  0.7205681248610513
  0.2375406372001191  0.5095041309011747  0.7697308215760723
  0.1859696504765269  0.5615964427276752  0.7191960628586764
  0.2069261987178103  0.4796376802395233  0.6912251749564370
  0.3903562788065879  0.4993983650627378  0.4579342295373701
  0.4157531601837255  0.5602557041929700  0.3538454500201864
  0.3451626250398769  0.6134847798602400  0.3651788158883852
  0.4132928395550691  0.6165949908276288  0.4231578520145681
  0.3406230773915380  0.4574430038132307  0.3515064218525291
  0.2871523057107765  0.4387183176664833  0.4207089020315631
  0.2671544813335662  0.5059841337184483  0.3657774203220699
  0.6407771742004189  0.4684021385426251  0.7521097551962055
  0.7221335535805220  0.4341343265257593  0.6647103378974232
  0.6835866847454838  0.4111145156660472  0.5487569378035453
  0.4542622445462919  0.4781652499195937  0.7215688661363870
  0.4726626230969455  0.4589059415330876  0.8415194836949731
  0.5065319558741532  0.3900787145938788  0.7955261462200349
  0.5605129014827215  0.4520722859562161  0.8299574735641786
  0.4773482596780104  0.5774990479910022  0.7930778967761191
  0.5645633606161122  0.5711503845921188  0.7745880732240223
  0.5066185253008895  0.5905942403049977  0.7095221385727584
  0.5026045689873834  0.4261350651572359  0.4949436014408823
  0.6258798605131348  0.3358731240332373  0.4764161685795185
  0.5469931994520109  0.3097765205017896  0.5085302022203477
  0.5538448901874851  0.3380511260839159  0.4240035053560758
  0.5711845096036198  0.4619375996708114  0.3984639876371299
  0.5766716002982665  0.5214604919085589  0.4651053484672352
  0.6442549185980104  0.4650637874774213  0.4495612704811200
  0.4815001800101256  0.6076964188993526  0.5598551154135931

NHC-Ag-CHCH                            
   1.00000000000000     
    20.0000000000000000    0.0000000000000000    0.0000000000000000
     0.0000000000000000   20.0000000000000000    0.0000000000000000
     0.0000000000000000    0.0000000000000000   20.0000000000000000
   N    C    H    Ag
     2    29    38     1
Direct
  0.3668161054251683  0.4934914244393447  0.5752001648883340
  0.4634193017854140  0.4551689861672291  0.6033767261872923
  0.4316181946959107  0.5132972712382555  0.5856938004240295
  0.4198421725952569  0.4007346880874049  0.6038002848375058
  0.3584711043051911  0.4250555841205987  0.5858540976016440
  0.3133341880747600  0.5387797128463949  0.5574007731131028
  0.2731867190351267  0.5649464743615019  0.6093173431997124
  0.2200683401159308  0.6072240381888092  0.5908829649192416
  0.2082483341336119  0.6230219991581708  0.5236811677379682
  0.2500473540727425  0.5975702819949809  0.4735857222095640
  0.3037992315517478  0.5549720335796741  0.4893197722413524
  0.2869437350566204  0.5499883586784439  0.6829241054721601
  0.3038414996226695  0.6146704005951823  0.7217170372946176
  0.2279217901795089  0.5123889243431390  0.7156031946715182
  0.3496874772281618  0.5286919952963832  0.4342778656796121
  0.3843935465589031  0.5866306371019394  0.3967223687364479
  0.3113041391451462  0.4826802591109781  0.3855339377747537
  0.5339245186163112  0.4510172791633785  0.6188318085021965
  0.5555255508095468  0.4687196045725885  0.6837280169317704
  0.6241922133546673  0.4621337319788857  0.6975738160075790
  0.6689395028804807  0.4394215350599404  0.6487428857192841
  0.6460206715149697  0.4236213715873382  0.5844771550862538
  0.5779137194692775  0.4295445315068193  0.5679157908303669
  0.5077441117171878  0.4946290520778127  0.7373574322324910
  0.5027649933738960  0.4452193746066754  0.7965498446891991
  0.5283216457334182  0.5651199653766679  0.7614499781474466
  0.5538542301482094  0.4146405112263452  0.4969882663833421
  0.5633356677832584  0.3400897650986741  0.4791164532279405
  0.5888010851745674  0.4605689856103362  0.4455908435973350
  0.5174175040954303  0.7039813459489437  0.5683206276714130
  0.5820700198887928  0.7102764879978787  0.5769976904927386
  0.4364857491001841  0.3506673042915182  0.6162781807647486
  0.3104312303464955  0.4006116978954006  0.5799826882560707
  0.1879759207532100  0.6282915605858068  0.6297416730849337
  0.1665944264000090  0.6557989595199090  0.5103394406375266
  0.2411190882316753  0.6110652521044574  0.4214146922793645
  0.3311345926013708  0.5173683013547659  0.6859291879133345
  0.3167985061859968  0.6024513195742093  0.7738882753919131
  0.3464668609881845  0.6408008544981136  0.6986754086003246
  0.2608045851499761  0.6490636821448384  0.7225199561437972
  0.2393942775623129  0.5011189856664652  0.7682987806918500
  0.1820207297196990  0.5428165239463778  0.7142870018022230
  0.2176394425783310  0.4649982051701360  0.6894745270450477
  0.3893491036453131  0.4987668671992709  0.4578713851133639
  0.4197762976636694  0.5663750166777155  0.3596335629424963
  0.3476482476139167  0.6177629885757842  0.3699494280589111
  0.4122825047781912  0.6187397053074778  0.4316887878799315
  0.3454671942728599  0.4632163592933629  0.3469336155889465
  0.2887907786906439  0.4399701110136524  0.4120658897174053
  0.2708522431489770  0.5102049228456524  0.3602036863783591
  0.6427093759333715  0.4754227338116344  0.7472071709751880
  0.7220844604978548  0.4347138967757421  0.6606275499273785
  0.6814198061852161  0.4071010662535182  0.5463018818800802
  0.4576627847955755  0.4991584598122530  0.7150812965267055
  0.4669630001437381  0.4640461298069709  0.8339822589583245
  0.4859281003695505  0.3955078222691811  0.7797894510042367
  0.5516468863149936  0.4392052711807745  0.8212470886588288
  0.4914177087296909  0.5839486304392463  0.7978064364048918
  0.5774967527416818  0.5639680251520665  0.7862552440103168
  0.5310681529212372  0.6004303253350384  0.7193180356430782
  0.4999974774930707  0.4255890483081026  0.4943515485752609
  0.6165906883841866  0.3261034739612778  0.4806734801249387
  0.5362315963229951  0.3075589654204450  0.5143599614354679
  0.5445142928291863  0.3301067285880150  0.4283020119452552
  0.5686593886473815  0.4510993641883003  0.3951595469482208
  0.5808926026311779  0.5135810150430443  0.4581213759304600
  0.6430543305566161  0.4511550876603460  0.4442145556596762
  0.4853036205498082  0.7477289596603185  0.5564644049020141
  0.6206844225647278  0.7491492939682666  0.5764226650665125
  0.4729341497150421  0.6093804221798234  0.5765860658244079

NHC-Ag-CHCH2                                      
   1.00000000000000     
    20.0000000000000000    0.0000000000000000    0.0000000000000000
     0.0000000000000000   20.0000000000000000    0.0000000000000000
     0.0000000000000000    0.0000000000000000   20.0000000000000000
   N    C    H    Ag
     2    29    39     1
Direct
  0.3669739631241357  0.4918404821587433  0.5756885591537613
  0.4630891094715070  0.4531121322866857  0.6047084418203288
  0.4319807382679146  0.5112167056924486  0.5858634879493764
  0.4189269200122589  0.3991457442462450  0.6063479999733868
  0.3578110924393354  0.4237752259659675  0.5878711100680724
  0.3142935799526596  0.5378077233115942  0.5571907163007880
  0.2752222036977772  0.5660182033854423  0.6088852879549217
  0.2243216565074067  0.6107732086788645  0.5901254790397764
  0.2134368238208623  0.6267481606980319  0.5228068781356250
  0.2536643033596560  0.5986244813715714  0.4728871846257013
  0.3053133375830490  0.5535713839294802  0.4889399648762134
  0.2895932006173432  0.5522646111819011  0.6826337264380066
  0.3212433342953416  0.6147201981400479  0.7154839075210921
  0.2267850871869044  0.5291855947679400  0.7211044236853814
  0.3499508482368307  0.5249018084315618  0.4340336662560296
  0.3892941204302975  0.5810172132543322  0.3982822996311516
  0.3091689169557552  0.4828052494338983  0.3836728368681716
  0.5334946748033451  0.4492303022968686  0.6206807449015531
  0.5537838356855703  0.4636436925113098  0.6867953613389541
  0.6225933178926479  0.4597071445954756  0.7009093075182434
  0.6686857520823655  0.4424801341676476  0.6510908850967673
  0.6469623794688325  0.4293581655832540  0.5858197360346790
  0.5787132462772528  0.4326228630087758  0.5690309611680017
  0.5043297924360588  0.4851526058046707  0.7408505646134885
  0.5075122145380186  0.4391935602395235  0.8028039129798086
  0.5159767889716010  0.5590340243364768  0.7603620869837958
  0.5558100146470181  0.4208495324529919  0.4971547970360046
  0.5763667374106520  0.3508810230422857  0.4717419630282746
  0.5822298592516576  0.4766865644559345  0.4506623507987341
  0.5152705650267504  0.6994269790859475  0.5484743078294186
  0.4981947105447666  0.7401801768605395  0.4972175082202486
  0.4350146777506373  0.3492429673252027  0.6201693304908893
  0.3094560622713378  0.3998264871444410  0.5826031320083169
  0.1935472651583375  0.6340294559581392  0.6287992487851058
  0.1737716103422646  0.6618350749844841  0.5092717912734129
  0.2454113710269805  0.6122126081295191  0.4206208672887258
  0.3265783389689551  0.5116415249998720  0.6857943503245376
  0.3339986739705929  0.6041517415168584  0.7680539924768218
  0.3669984650832032  0.6298346612471468  0.6888830374742734
  0.2859696332967593  0.6570261121209423  0.7144514173304822
  0.2400074573752657  0.5174661338871058  0.7732917768589431
  0.1882460556940912  0.5685039076026478  0.7220011097641548
  0.2047549453636869  0.4842119601157120  0.6981529170746410
  0.3869125671789049  0.4916049647331294  0.4575368620643696
  0.4230636039342702  0.5592813427619221  0.3605407790578692
  0.3551144140556904  0.6157882735743497  0.3726518741295680
  0.4195787334836661  0.6097852190863968  0.4341160171253615
  0.3426297901536429  0.4612854834750246  0.3455348675884116
  0.2827227640458127  0.4415959253406525  0.4089350962389174
  0.2716695836658133  0.5138176320027926  0.3578422066771250
  0.6401734061104840  0.4708587097293732  0.7514063498290698
  0.7219444283851290  0.4398318470833091  0.6630840038705750
  0.6834650765700614  0.4170315179904889  0.5470881726855239
  0.4534888150477773  0.4815079800784475  0.7201334246551612
  0.4700853921688066  0.4551358676771710  0.8399767412147243
  0.4975203614795672  0.3867316163349546  0.7893076302866334
  0.5570388297097015  0.4414570623263497  0.8268044489041465
  0.4784809017956171  0.5749166927509897  0.7974988108670558
  0.5660117931302568  0.5656666903498497  0.7824689951266496
  0.5120382293108224  0.5918381612958292  0.7163129311392963
  0.5008645948724509  0.4233197620182912  0.4959442195462106
  0.6311674091641205  0.3454250848159540  0.4705236380116675
  0.5560844884356927  0.3111675842306408  0.5041142076462223
  0.5574489153355867  0.3429886018741719  0.4205910870156361
  0.5632559031851970  0.4691897514793281  0.3994398068467316
  0.5660594778249134  0.5262867905154451  0.4682963447531893
  0.6373099698382844  0.4761275184973096  0.4487833192297455
  0.5554328393822752  0.7193207316548135  0.5807851907895373
  0.4590870273978567  0.7270710598895574  0.4609369280983083
  0.5222559999085725  0.7890216806103759  0.4885189202390134
  0.4741168362313500  0.6060290528145744  0.5695839321672312

NHC-Ag-CHCH3                                      
   1.00000000000000     
    20.0000000000000000    0.0000000000000000    0.0000000000000000
     0.0000000000000000   20.0000000000000000    0.0000000000000000
     0.0000000000000000    0.0000000000000000   20.0000000000000000
   N    C    H    Ag
     2    29    40     1
Direct
  0.3680355847397231  0.4930386998620198  0.5745496831649323
  0.4638531812238081  0.4534051639827250  0.6038411102211714
  0.4334460817475286  0.5118293252842915  0.5842598475515189
  0.4189104962115981  0.4000749556506156  0.6062817794678866
  0.3580876058548341  0.4252612179894094  0.5876789237228265
  0.3156990647065138  0.5396274251044982  0.5568105520555306
  0.2767804887054628  0.5671791749140909  0.6089649676190569
  0.2262906400616118  0.6127690448832022  0.5911211685778720
  0.2155162668169005  0.6300883080115278  0.5241379385594215
  0.2553992962831385  0.6024226581269689  0.4736689122377564
  0.3067355629911405  0.5567140887062605  0.4888448458673152
  0.2903217843616536  0.5514022428025285  0.6824491405765527
  0.3192394947543356  0.6135358413041260  0.7182336953258803
  0.2273946677358664  0.5250239662496361  0.7185820888619090
  0.3503657741874475  0.5277069515252276  0.4333079549975812
  0.3851080380486925  0.5834316575973415  0.3925954553534135
  0.3092668924017124  0.4808579938931535  0.3875393970309359
  0.5340959908610400  0.4487035837801248  0.6202264109989049
  0.5541956200794756  0.4629910946594542  0.6864376421547608
  0.6228634933829080  0.4584091889090201  0.7010224272264604
  0.6690720588572446  0.4402301209561885  0.6516369823553499
  0.6475653196135226  0.4268584997970787  0.5863568511817897
  0.5794985544686634  0.4311948675322747  0.5690472311633650
  0.5046838432519253  0.4851517090020905  0.7401167943324292
  0.5090865318788284  0.4413062752562678  0.8035195845670635
  0.5151987019748603  0.5598108791024446  0.7571827102033359
  0.5570598087262768  0.4192622741046638  0.4970613422789387
  0.5733337947507721  0.3474155041002970  0.4737510336580355
  0.5879019784814445  0.4720989129426919  0.4497939956668313
  0.5172010645455515  0.6979920582863842  0.5491543267794179
  0.4837940524237205  0.7577270013163094  0.5170744025827664
  0.4343382560071919  0.3501244401475412  0.6206479221539377
  0.3094118882886817  0.4018965510674066  0.5828228298596675
  0.1957145186788656  0.6354939512616472  0.6303017516219296
  0.1762263877192955  0.6658613803417182  0.5113059984244509
  0.2469613553951255  0.6168167013363157  0.4216773687837675
  0.3284857588236821  0.5118619054839796  0.6849350826829081
  0.3314196132789979  0.6013095424578528  0.7705805650513620
  0.3649528979780456  0.6310457712627773  0.6930695386398211
  0.2825912344405384  0.6546803766637413  0.7182397214986181
  0.2396594287008273  0.5119353085523601  0.7706819169873343
  0.1875943867072621  0.5630762573802544  0.7197365625106754
  0.2073831791597752  0.4801941957110250  0.6935876304920534
  0.3901101603229317  0.4976817359392622  0.4566604764198375
  0.4186715229393991  0.5610449886759454  0.3550438038193383
  0.3482798731125888  0.6145624376691129  0.3659647166889425
  0.4150182006622326  0.6159091241177022  0.4254771646526307
  0.3416024857448325  0.4590611222545672  0.3485885536335257
  0.2865962776478796  0.4397169640858337  0.4163344253120703
  0.2686771316015281  0.5085188702797798  0.3625830737700168
  0.6402296657770576  0.4697583714795720  0.7515717505229087
  0.7222259648616115  0.4369906178349369  0.6640467752756548
  0.6841053601775137  0.4135375651420074  0.5480262796586182
  0.4538175003987302  0.4799022299130940  0.7198114956908879
  0.4704423738831865  0.4566956433268511  0.8396781705583608
  0.5016873951668144  0.3880375803627609  0.7915909307099708
  0.5580811459625656  0.4466430120741368  0.8281350312837182
  0.4781198767009410  0.5761350576989973  0.7945546519902078
  0.5655504112361960  0.5679765076963955  0.7780521730502123
  0.5098234046752020  0.5911565299504792  0.7122427081391720
  0.5024265419378298  0.4254123831028154  0.4947533424901460
  0.6276408807075348  0.3381970270663101  0.4742762533277928
  0.5494751616663816  0.3100286880786567  0.5064411085954225
  0.5552387484905351  0.3395896531381313  0.4222905504364625
  0.5693990088709706  0.4646577874132892  0.3984082614915563
  0.5745731678235996  0.5229771755197188  0.4660926661766114
  0.6428372050926556  0.4679927093831752  0.4489320618053145
  0.5698866559401959  0.7087720366213834  0.5617121231927525
  0.4309658889910095  0.7488022442741873  0.5040415987994330
  0.4851048989885466  0.8024243739264068  0.5501228994285619
  0.5099267448426575  0.7732509646214157  0.4704871380476561
  0.4760056404703997  0.6057896530535669  0.5677739242346957

NHC-Ag-CH2CH2                                      
   1.00000000000000     
    20.0000000000000000    0.0000000000000000    0.0000000000000000
     0.0000000000000000   20.0000000000000000    0.0000000000000000
     0.0000000000000000    0.0000000000000000   20.0000000000000000
   N    C    H    Ag
     2    29    40     1
Direct
  0.3674823869436857  0.4928758235798277  0.5733377580537756
  0.4641740916490756  0.4535364645049694  0.6033543524771787
  0.4334584574331006  0.5122535432249778  0.5828915255902581
  0.4189939336174829  0.4004308241652803  0.6064772178084246
  0.3580987987578613  0.4252058357954646  0.5876837453774253
  0.3155488024004827  0.5395947086742898  0.5560777950440624
  0.2771097829427619  0.5676718888349055  0.6084022032697463
  0.2265325447284972  0.6133191850609222  0.5907226452259292
  0.2154306405903639  0.6305724762046223  0.5237714832858000
  0.2551386616393720  0.6028845224645075  0.4731376423895041
  0.3063871120742520  0.5570182637788730  0.4881889985992176
  0.2906154631805233  0.5514054516519956  0.6817923135052404
  0.3188661326200646  0.6133208455208407  0.7185009647798660
  0.2277961501689412  0.5238932849157566  0.7173200762922972
  0.3492103027752287  0.5270878353723584  0.4325136984325657
  0.3830469583281587  0.5818869675297514  0.3899104237505697
  0.3074409584321175  0.4791863869662322  0.3884903027190336
  0.5341354459172054  0.4494829117561939  0.6196669588787792
  0.5543991167966077  0.4642539538501698  0.6857960061751691
  0.6230831274416744  0.4594651177100612  0.7004542095933006
  0.6692797983528289  0.4407620676022355  0.6512316536131992
  0.6477925250999935  0.4273676291888521  0.5859426942292735
  0.5797251538334877  0.4319658106204736  0.5685845390298327
  0.5047896694754076  0.4858236610237897  0.7397048146463177
  0.5089598957102376  0.4408710994268715  0.8023902705360720
  0.5152823626976881  0.5601289505494931  0.7583718171483594
  0.5572354328797759  0.4191035056785761  0.4967576905315276
  0.5730189723145829  0.3467637778979782  0.4746672403059052
  0.5886428031784572  0.4706613432025160  0.4484862072619917
  0.5231144069099666  0.6944806179310012  0.5203030567619297
  0.5082563441031501  0.7111410065898156  0.5881520174466438
  0.4342791634448158  0.3506721348914683  0.6216700434659941
  0.3095439997738723  0.4014453188964404  0.5835919436837166
  0.1959646557708528  0.6360093724241684  0.6299153010639036
  0.1758949842836544  0.6661086073983337  0.5109866491374576
  0.2463883704902516  0.6170447941723625  0.4211058335811687
  0.3292006595552071  0.5122790095060339  0.6839449897846083
  0.3304977467158815  0.6007465669873797  0.7709211716586535
  0.3649328650776647  0.6309231043527632  0.6940108246617515
  0.2822064712100064  0.6544617890118843  0.7184188089863783
  0.2398606674719790  0.5102462228711856  0.7693339222288850
  0.1875150200775849  0.5614409140475718  0.7186751122766459
  0.2084896905726990  0.4791473715291888  0.6916189881874804
  0.3894749938018418  0.4978441668527589  0.4559790567548992
  0.4156291765264100  0.5587170930331072  0.3519603125481707
  0.3458353191308612  0.6128793451285551  0.3636208094796819
  0.4140376743206093  0.6145507321212870  0.4216161081736216
  0.3391552504416981  0.4566713370350342  0.3494412341494050
  0.2855476181302643  0.4386217543138732  0.4186530731146958
  0.2662556482657801  0.5061621862496959  0.3637247888316759
  0.6404832267571070  0.4706033036333599  0.7510274759949731
  0.7223603795787473  0.4368837693292008  0.6637589311041595
  0.6842193563131606  0.4134444091076960  0.5476656798634867
  0.4539864841877581  0.4811286144938542  0.7191097913936991
  0.4701658725160868  0.4554971669091253  0.8387006972465820
  0.5017293486252182  0.3878011264289785  0.7895157326640446
  0.5578582791702550  0.4458731117198182  0.8272638503694545
  0.4786157836251690  0.5754972663230424  0.7965765411050869
  0.5658534763604812  0.5680552627448648  0.7788103361121103
  0.5089363772937803  0.5923588801133064  0.7141756066561846
  0.5026754313124507  0.4258102384600640  0.4944122430757071
  0.6272660107526850  0.3371718366133616  0.4754131373825994
  0.5488289854123916  0.3101246271037976  0.5079364185754416
  0.5549544806390558  0.3382057831018344  0.4233130987542333
  0.5704311815525581  0.4620737743094552  0.3971612388398143
  0.5750410248115084  0.5218735502587397  0.4635132380550758
  0.6435948171925302  0.4664672207315368  0.4480515769515868
  0.5741504961957961  0.6812483581728626  0.5056427517556022
  0.4912129778433217  0.7128565547442173  0.4797891519025328
  0.5472783634262834  0.7094592968959490  0.6264490728476656
  0.4641492506141053  0.7410605250010149  0.6004046481909550
  0.4747220685145893  0.6045978757072356  0.5663477005810369

NHC-Ag-CH2CH3                                      
   1.00000000000000     
    20.0000000000000000    0.0000000000000000    0.0000000000000000
     0.0000000000000000   20.0000000000000000    0.0000000000000000
     0.0000000000000000    0.0000000000000000   20.0000000000000000
   N    C    H    Ag
     2    29    41     1
Direct
  0.3671104958348728  0.4917200728006014  0.5758461062793333
  0.4630359948467596  0.4525169733229186  0.6048661143833353
  0.4321352637803208  0.5109167553368229  0.5863729200290080
  0.4187505946777978  0.3986124176478227  0.6058569518116708
  0.3577629882708864  0.4235418541029688  0.5873649872141586
  0.3146070805575333  0.5377106761771256  0.5569045694077577
  0.2756816099856331  0.5668248649197106  0.6082095235198107
  0.2249412492197404  0.6115401785131931  0.5888585028463550
  0.2139423387975615  0.6264951232499706  0.5213138696525147
  0.2538346823650162  0.5972770241498032  0.4717548554468489
  0.3053203034823152  0.5522657489935786  0.4884385264523013
  0.2899171395337454  0.5537868904422915  0.6820889836011146
  0.3235565868351990  0.6157508404857197  0.7138723774655299
  0.2267059986763941  0.5330568673809390  0.7212701976780276
  0.3494659010204096  0.5222514137579165  0.4338557120011527
  0.3898467696319639  0.5773769683572004  0.3977495528731865
  0.3080199298818916  0.4806701874337656  0.3836337297814589
  0.5334657568559390  0.4482164806936877  0.6208063129004054
  0.5539694774156296  0.4621794959841875  0.6869530439934231
  0.6228154703930742  0.4581264899056944  0.7008997462207356
  0.6688022754196244  0.4411677582220754  0.6509023511828329
  0.6468871222031293  0.4281705797658629  0.5856775837864475
  0.5785976902580433  0.4315929236409198  0.5690666516620578
  0.5047405397489606  0.4836521047222630  0.7412096928055243
  0.5084369012914589  0.4380900859468809  0.8034527218666364
  0.5161565459688786  0.5577499992123299  0.7601183685808179
  0.5555560039212383  0.4205702593219938  0.4970946575592465
  0.5782508222834997  0.3520797191968079  0.4695815893617968
  0.5798414360840535  0.4784162984442681  0.4518752447950579
  0.5221490604328319  0.6980333930162936  0.5445220844148797
  0.5168091192464211  0.7181886459804666  0.4699988453826211
  0.4346376334268872  0.3484981167348727  0.6192417753152353
  0.3093719536589820  0.3997482047205224  0.5815566159743196
  0.1942229911590660  0.6354165349214388  0.6271938320972970
  0.1743876788741734  0.6615404414466762  0.5072780708796327
  0.2453784676098138  0.6098203751807071  0.4192612896920833
  0.3257238037602656  0.5121685244308827  0.6857152040051179
  0.3362571704821027  0.6056362550705026  0.7665575160095932
  0.3696466966185943  0.6290377976518526  0.6868510660881593
  0.2895632793339139  0.6590986389847406  0.7123317209766324
  0.2400211367805126  0.5213886477801344  0.7734693603056823
  0.1893395974451840  0.5735228480385912  0.7221971939546428
  0.2031080514582577  0.4885540769650049  0.6989402756196688
  0.3857187512655317  0.4884405979654965  0.4576999044646511
  0.4232232218576912  0.5547794488873231  0.3601501705233809
  0.3562358899619559  0.6125057658857953  0.3718244784043278
  0.4205154920156466  0.6059644869417370  0.4333872238729192
  0.3412658409437634  0.4580249036809886  0.3459567384822962
  0.2803380805363700  0.4403522388821389  0.4090395432010340
  0.2715217627451833  0.5123470174748969  0.3571799121542950
  0.6405475883338939  0.4690731331071485  0.7513910620457395
  0.7221117546863786  0.4385594974702539  0.6627153942198729
  0.6832910301526928  0.4159402052995513  0.5468296952026025
  0.4538062696526748  0.4796144767353236  0.7208145804662542
  0.4706277838337625  0.4536543530593199  0.8404030568892856
  0.4992079016336901  0.3854131487269619  0.7902143049366493
  0.5578172972190060  0.4411655633284976  0.8276561565471487
  0.4789953041626532  0.5737553310220707  0.7975581742440186
  0.5664241339543867  0.5647917990996396  0.7815930472270551
  0.5116152528272438  0.5901693925116233  0.7158315152774428
  0.5005369716999457  0.4211823318900196  0.4963888940979936
  0.6331702305002626  0.3487756244231116  0.4669756036326697
  0.5602309281313325  0.3108057541155052  0.5013166695809883
  0.5585600666725419  0.3448027221616955  0.4186368932719740
  0.5610286603800316  0.4715241118145327  0.4005118392082893
  0.5620703944748509  0.5269726319337807  0.4708435795300737
  0.6349048643518390  0.4797178388367401  0.4500019548620379
  0.4999857849360969  0.7378938437023654  0.5758365973360731
  0.5755547837292059  0.6958127595141971  0.5587932819040968
  0.4642135072858201  0.7232128864804875  0.4539266832760177
  0.5417603125937231  0.7664957553753999  0.4589535605013289
  0.5399540592088820  0.6803666502623076  0.4370253161033695
  0.4763643327743830  0.6050763261591015  0.5688140535120175

NHC-Au                                      
   1.00000000000000     
    20.0000000000000000    0.0000000000000000    0.0000000000000000
     0.0000000000000000   20.0000000000000000    0.0000000000000000
     0.0000000000000000    0.0000000000000000   20.0000000000000000
   N    C    H    Au
     2    27    36     1
Direct
  0.3675839524397673  0.4929888518659330  0.5748773716732751
  0.4634607025604217  0.4525810584106267  0.6044781734664134
  0.4319143001602088  0.5119289900086699  0.5899320176558313
  0.4198575013172665  0.3983495016454666  0.5988922408851297
  0.3592355354554204  0.4239119610555142  0.5801451540047645
  0.3151917532624565  0.5396329799565837  0.5574021480282725
  0.2763728738358450  0.5672827719368372  0.6095289209422600
  0.2257198074396162  0.6126297531933473  0.5914753539802928
  0.2145733526309513  0.6292762496731661  0.5243649121859267
  0.2542981164796383  0.6013119616112546  0.4739528502461788
  0.3058922277147552  0.5560243298098689  0.4893496335370907
  0.2901823566560872  0.5514657015728768  0.6829415197202435
  0.3231415078439044  0.6122550258533539  0.7175479350150090
  0.2266884412045846  0.5287794340861016  0.7205516651929421
  0.3494952344810453  0.5267584972044895  0.4339659155554334
  0.3847324356704284  0.5822148806918400  0.3933587106269118
  0.3082380205982462  0.4803806613104787  0.3879334928882934
  0.5335652210466502  0.4473953654973967  0.6213070520509811
  0.5536445300203332  0.4611447148760284  0.6876560139609322
  0.6222656617107430  0.4558109522080193  0.7022255424254895
  0.6683710527919512  0.4373999533914595  0.6528277284089736
  0.6468630981332053  0.4245743881190790  0.5874611857572826
  0.5788836028233807  0.4296434758955465  0.5700908618961392
  0.5041672803510238  0.4839835117261674  0.7411112399634652
  0.5115004823753004  0.4447205181934997  0.8071895725415951
  0.5114791101253369  0.5599988297240289  0.7533009503552368
  0.5566904736101776  0.4189410799160860  0.4978126767901640
  0.5759930384967433  0.3488392511455490  0.4717714326728276
  0.5851624985889978  0.4745604491300497  0.4522809108026113
  0.4359919434855877  0.3474635774167271  0.6085122346466268
  0.3115663907268753  0.3999278821616561  0.5704466161664916
  0.1950636664330883  0.6355212566200588  0.6304507340768598
  0.1749750378381715  0.6646329902906024  0.5113361179075308
  0.2456271307219811  0.6151684055071520  0.4218327008833960
  0.3262201464430498  0.5099264625276341  0.6851356761533878
  0.3353950043169376  0.6000316667347267  0.7698791379324574
  0.3693941305592705  0.6267995747948966  0.6915245700176897
  0.2888407027011152  0.6553777448283982  0.7174788469998111
  0.2394623404873147  0.5148002273231868  0.7722944858466801
  0.1892230790746003  0.5690624811233826  0.7228806319440250
  0.2034325376062580  0.4853290413610928  0.6959556743071391
  0.3889936678939572  0.4965174045864577  0.4574381069245132
  0.4179015000787213  0.5595579357738119  0.3556168909147597
  0.3481417354067096  0.6138796623101114  0.3670128544679787
  0.4151461082650084  0.6140046476489962  0.4264897213897569
  0.3406076353470352  0.4583075852356325  0.3491681787258237
  0.2847863058533558  0.4395050528392900  0.4164769227356108
  0.2681949637218659  0.5085725064079322  0.3626720130247943
  0.6398225375721570  0.4666111204254235  0.7527842070616589
  0.7214653813626952  0.4335752937069051  0.6652642339360558
  0.6833432360682903  0.4113027806057796  0.5490411993835744
  0.4532366885110933  0.4751361362357985  0.7221808239919173
  0.4720167188540714  0.4600472494292406  0.8424379651858050
  0.5074994145681329  0.3904165315775214  0.7989674122378855
  0.5599766466066117  0.4548201612566329  0.8312862900295735
  0.4741880875721136  0.5770681990873453  0.7901158568398096
  0.5617257337962931  0.5714389123964753  0.7728386753511270
  0.5042483877017021  0.5881238784232595  0.7065248621921446
  0.5018566760903843  0.4228262666326128  0.4957555020628210
  0.6306905601914222  0.3424602101831574  0.4706213679677542
  0.5549662922058547  0.3091049827327964  0.5036186971185209
  0.5571547787534820  0.3419056630521314  0.4204520439072460
  0.5669263230791668  0.4679129876400650  0.4006859898519335
  0.5695839478464289  0.5242414454945818  0.4702761027916065
  0.6402260000265492  0.4727241149032931  0.4514096708825698
  0.4771044359081912  0.6012028831658671  0.5634939078126964

NHC-Au-CHCH                              
   1.00000000000000     
    20.0000000000000000    0.0000000000000000    0.0000000000000000
     0.0000000000000000   20.0000000000000000    0.0000000000000000
     0.0000000000000000    0.0000000000000000   20.0000000000000000
   N    C    H    Au
     2    29    38     1
Direct
  0.3671871051245817  0.4944376122329032  0.5750915603062048
  0.4638828908826272  0.4556292495878969  0.6035206641432614
  0.4322260684536910  0.5138977568623745  0.5855194189121764
  0.4198932434964887  0.4015623314659056  0.6041862523100771
  0.3586601994771227  0.4261189771895795  0.5861706734041473
  0.3137261712357963  0.5397115596166010  0.5572933848631785
  0.2734364706251016  0.5656261912918068  0.6092216114069987
  0.2200560110287290  0.6075589380939498  0.5908013552126952
  0.2081340549697950  0.6232563863411273  0.5236052028027559
  0.2500375793137969  0.5980102121296944  0.4734989996828984
  0.3040611376651379  0.5557534436821112  0.4892044720696658
  0.2871675762438379  0.5505689263409257  0.6828242482880027
  0.3033881809928129  0.6152789983721255  0.7218660927757211
  0.2282714514348713  0.5123753339886296  0.7151038454042337
  0.3499100038355507  0.5295246111288333  0.4340880895907178
  0.3843960929970890  0.5875643920287004  0.3964735060290442
  0.3114074860813825  0.4834271383586801  0.3854617412389333
  0.5343373714809893  0.4509510465190083  0.6190387827221931
  0.5559806919108164  0.4683551321958495  0.6839894522961738
  0.6246277338081774  0.4615865871180370  0.6978571617579028
  0.6693239504212176  0.4388555958027042  0.6489851221514912
  0.6463414671193026  0.4230843998422953  0.5847475935710011
  0.5782516455764211  0.4291754732219894  0.5681958238298880
  0.5082314630067402  0.4943009884082034  0.7375779604808911
  0.5028388735433440  0.4448114464792299  0.7966806690361212
  0.5290740933842938  0.5646708856153623  0.7617000271517443
  0.5541938233036471  0.4142791758119732  0.4972829563902782
  0.5634124089309331  0.3396861063792924  0.4793739618469874
  0.5892928110573897  0.4601556640432196  0.4459524880434669
  0.5157405756390865  0.6992725147983877  0.5679611982963650
  0.5801384914726494  0.7105880161210458  0.5759773801883490
  0.4362996628491413  0.3515178709730783  0.6169517042143349
  0.3104736583144961  0.4020030482238848  0.5803693806101818
  0.1877817725049316  0.6284279069091883  0.6296323098298152
  0.1662647904877372  0.6557876816013971  0.5102601278493791
  0.2409170482329241  0.6114070529343303  0.4213281916985349
  0.3316239060338312  0.5183157646689468  0.6859204358509612
  0.3161179566114099  0.6030725733793940  0.7740946064783325
  0.3460298329922214  0.6416702524507804  0.6991725726412515
  0.2601070786246414  0.6493663214514147  0.7224732783237335
  0.2394488706511022  0.5009956693812959  0.7678634121895878
  0.1821404195977692  0.5424562050387349  0.7135091010402888
  0.2185134075865239  0.4650010834993029  0.6887137683255646
  0.3897244661628291  0.4996930474948008  0.4575480070726154
  0.4194428032943506  0.5674612597953610  0.3589763243629305
  0.3474572916651407  0.6188578477298823  0.3701437543457011
  0.4126705243395264  0.6193254665155694  0.4314327013626080
  0.3453719552660419  0.4640234259817812  0.3466208575642836
  0.2890786401250747  0.4406705799229265  0.4121086382800526
  0.2707482416181370  0.5109046096993632  0.3603920085550887
  0.6431396089222235  0.4746744332055099  0.7475518390028274
  0.7224990390923588  0.4341362343673871  0.6608164551507489
  0.6816721194891910  0.4063761898461271  0.5465902568245512
  0.4582074741606072  0.4991271236098668  0.7152399642752951
  0.4671614106342561  0.4638977451762253  0.8341153984190658
  0.4855767712151592  0.3952889843592551  0.7797766247162440
  0.5516487062409415  0.4382903858093978  0.8214070330410893
  0.4923711970581697  0.5835594180256274  0.7982232507697701
  0.5783749823005779  0.5634181631240256  0.7862756684287170
  0.5314917915679013  0.5998437341292945  0.7194485343305362
  0.5003771066032691  0.4253863583769162  0.4946037964419615
  0.6166134845732019  0.3254596822608147  0.4809793751530690
  0.5361225057861824  0.3072696419961220  0.5146003605053194
  0.5445676679916991  0.3298483461686788  0.4285198673103654
  0.5692342270261104  0.4507340358433859  0.3954824886501608
  0.5812681217282810  0.5131380320633739  0.4585184520184414
  0.6435461829097694  0.4506743037504224  0.4446870124581339
  0.4823786070055698  0.7420103905025651  0.5556302051576091
  0.6150770749965576  0.7526141688607549  0.5741753022490222
  0.4728827163767024  0.6065998489543368  0.5766350493982674

NHC-Au-CHCH2                                      
   1.00000000000000     
    20.0000000000000000    0.0000000000000000    0.0000000000000000
     0.0000000000000000   20.0000000000000000    0.0000000000000000
     0.0000000000000000    0.0000000000000000   20.0000000000000000
   N    C    H    Au
     2    29    39     1
Direct
  0.3670029874940856  0.4911527781009577  0.5757499974442239
  0.4629306501677865  0.4516904644798648  0.6056733698935315
  0.4321950699232442  0.5099584780103572  0.5862938705539675
  0.4182037070244255  0.3982158284856432  0.6071883463834817
  0.3574130149137508  0.4232352233380025  0.5882084582539086
  0.3145417968675738  0.5373121412895048  0.5571359661705285
  0.2754901087450298  0.5656598509912375  0.6087731430587513
  0.2246468347539694  0.6104419071522756  0.5899112118471088
  0.2137701068115874  0.6262192862084658  0.5225354805043249
  0.2538714427741794  0.5977865932759051  0.4726937134793625
  0.3054470495183232  0.5527186392068372  0.4888543279518766
  0.2899397297493540  0.5521135044850731  0.6825193965426385
  0.3241582698074084  0.6137939930305750  0.7142718476522947
  0.2267701499237449  0.5315785259246147  0.7218643623915454
  0.3498173188689668  0.5237759931838351  0.4339191328608063
  0.3896155167329929  0.5797584861911190  0.3984707617637803
  0.3086169333504311  0.4824704129552346  0.3832441978234202
  0.5332705726023589  0.4472886308873386  0.6217721465375190
  0.5535657229477806  0.4611487857686856  0.6879972814251724
  0.6223816370641144  0.4570743621176366  0.7021341853394408
  0.6685115347183163  0.4403149398630543  0.6521701390133355
  0.6467412490165100  0.4275263395864324  0.5868358749173490
  0.5784950504212668  0.4308700910215281  0.5700777022275804
  0.5041978845739433  0.4827136203286755  0.7420872059981000
  0.5072741807067118  0.4369815257218642  0.8042498978034894
  0.5159229111033974  0.5567124297758350  0.7611592325121947
  0.5557642061549251  0.4200590116067508  0.4980104689352465
  0.5785179638130131  0.3516067370981836  0.4704072987895134
  0.5803850021909770  0.4780013514442765  0.4531181499339940
  0.5146519369302148  0.6939915066426727  0.5575614866778226
  0.5013829321824798  0.7362530611344379  0.5062371065940380
  0.4337115875716720  0.3482600721605340  0.6214122201200296
  0.3088365063103523  0.3997915634913305  0.5827916183766321
  0.1938134455465008  0.6337896664807496  0.6284822907785503
  0.1741758193498675  0.6613658140372599  0.5088750251974806
  0.2455126807527806  0.6110669156565671  0.4203749022293025
  0.3254719508400221  0.5102211111805994  0.6858209433561940
  0.3374005988990558  0.6033839285265473  0.7667742258662573
  0.3699672053895357  0.6269625908261441  0.6867176981792933
  0.2902668529167581  0.6572412444082613  0.7132348212249348
  0.2402675511261081  0.5191118246754600  0.7738276093017900
  0.1898541129234802  0.5724252281817299  0.7235500611436719
  0.2025522762153724  0.4876123517428871  0.6991383017002656
  0.3864414567564521  0.4899952382831049  0.4572518244924957
  0.4230422755021234  0.5580442143972244  0.3603915788986302
  0.3555776619113128  0.6149835678316039  0.3732304759038649
  0.4201636999893233  0.6078394561703309  0.4346381364031959
  0.3418562600504750  0.4605970400385854  0.3450993441999835
  0.2813534699739878  0.4415862248350519  0.4081798795703058
  0.2717313005569307  0.5141685727152578  0.3573474996607133
  0.6399857175799725  0.4679093568551657  0.7527096932655509
  0.7218329327209341  0.4378053255109332  0.6640731984400686
  0.6832471037258243  0.4155573735417823  0.5480001122748728
  0.4533342533999536  0.4790120397085961  0.7214251808820730
  0.4691738266426695  0.4525812517742976  0.8408977348458319
  0.4980563411437392  0.3843425552426906  0.7908492917330957
  0.5564722849794996  0.4399381984266287  0.8288600055324525
  0.4786418207474865  0.5728672957518559  0.7983944706143554
  0.5661063789308121  0.5634234419568680  0.7829216297198645
  0.5116635308332182  0.5890653374800878  0.7168181004616878
  0.5007530976913441  0.4207584846128514  0.4969882995644397
  0.6334393385859364  0.3484203432863282  0.4677755873419414
  0.5606040847194116  0.3102353733938779  0.5020869834228968
  0.5588346059957876  0.3443521614497456  0.4194469352947303
  0.5619085851908310  0.4712496767011347  0.4016162215145585
  0.5625160285847682  0.5264773393288568  0.4721414640598596
  0.6354558909216653  0.4791873848927276  0.4515813267626164
  0.5526432768935676  0.7120281086554346  0.5932731217878245
  0.4634125217280455  0.7249538455611418  0.4683285013785703
  0.5282369974107050  0.7837798900455082  0.4994588255926088
  0.4735612087888280  0.6021541806273977  0.5726494880761771

NHC-Au-CHCH3                                      
   1.00000000000000     
    20.0000000000000000    0.0000000000000000    0.0000000000000000
     0.0000000000000000   20.0000000000000000    0.0000000000000000
     0.0000000000000000    0.0000000000000000   20.0000000000000000
   N    C    H    Au
     2    29    40     1
Direct
  0.3671027055754101  0.4916591941755744  0.5741884419501488
  0.4632575228791049  0.4523563508730482  0.6043164852212194
  0.4325881526481278  0.5106469631455512  0.5842048598559634
  0.4183701167796580  0.3990164919909315  0.6065543612959166
  0.3575624021288110  0.4238878557152180  0.5875143414101487
  0.3148226941466947  0.5382237801198192  0.5564325684207886
  0.2762840473147640  0.5662979048737944  0.6085888958209504
  0.2259950159913775  0.6121156004944577  0.5906841378814489
  0.2150375340788414  0.6290653896306631  0.5235961330739446
  0.2546101313543751  0.6008973850429871  0.4731599719629727
  0.3057928746604655  0.5550798571198791  0.4884773620143502
  0.2906147461636777  0.5511388950303021  0.6820179833795224
  0.3240248621651706  0.6123030211408056  0.7155280164863602
  0.2274337029042033  0.5287636728125451  0.7202917932837586
  0.3495923944336419  0.5261464241997837  0.4331085569464312
  0.3856793061557137  0.5821287193860208  0.3939660117189718
  0.3084240961825604  0.4807670055235150  0.3860254620436401
  0.5334463126531258  0.4476858313830070  0.6208019426060170
  0.5535490086363372  0.4616140706131464  0.6871272294620223
  0.6221865833531904  0.4565017921037576  0.7017380611136101
  0.6683430983393572  0.4382785868559113  0.6523112001035999
  0.6468316644699049  0.4254069815312676  0.5869439529635613
  0.5788180222363518  0.4301390278920743  0.5695915377840567
  0.5040562110381511  0.4838755001115201  0.7408509275060108
  0.5099252954119179  0.4418020299825454  0.8053344883819310
  0.5129690500884132  0.5591387002751274  0.7562391255221061
  0.5565996986872329  0.4192194333249042  0.4973789665280257
  0.5768891464318022  0.3494636758998829  0.4711797227499804
  0.5843830161458901  0.4754136549958067  0.4521081751026852
  0.5140411833972242  0.6923167983931959  0.5517331452205267
  0.4803903878016413  0.7520778467380025  0.5201560246705865
  0.4337967352216353  0.3492251354415214  0.6214300485316169
  0.3090069084371928  0.4002519241693489  0.5828392485504533
  0.1957542888963513  0.6353703902288584  0.6297922021068247
  0.1758564184265623  0.6649506139255466  0.5106764056120311
  0.2461648068617240  0.6150393453773360  0.4210903993774864
  0.3266292628519298  0.5096415418891596  0.6844369171608333
  0.3367871556198002  0.6007522524266053  0.7679152559919279
  0.3700762579253063  0.6262949514690757  0.6887700127939613
  0.2898964615566049  0.6555793865152530  0.7151609147111091
  0.2406142197889718  0.5151478562390031  0.7720436145346820
  0.1899226755057920  0.5690248178297072  0.7225758220296977
  0.2040415030245604  0.4850815491698920  0.6961832410657555
  0.3885356016881015  0.4951792358866600  0.4565556795667547
  0.4189590250704777  0.5600822147832137  0.3559571734438354
  0.3495911756566910  0.6147482295462258  0.3680821493074797
  0.4160678191803620  0.6129342399016598  0.4280038657202615
  0.3409968602174151  0.4589561214438285  0.3472786842395810
  0.2846056905079578  0.4396409191578652  0.4139091982039925
  0.2687115813999871  0.5094796784829160  0.3608181898856838
  0.6396453993144690  0.4673523311779019  0.7523377944090444
  0.7214486848392737  0.4345159123689994  0.6647540432246773
  0.6833220467521999  0.4121326965159817  0.5485389869826012
  0.4531190793731444  0.4770303947053929  0.7211697907375254
  0.4706549009150746  0.4567334621886194  0.8409904134745164
  0.5046033032241714  0.3879833932772379  0.7948864232433324
  0.5585652654832036  0.4496729453700387  0.8299466593896143
  0.4760379235681916  0.5752324668613520  0.7938767777269734
  0.5634192855657578  0.5688375074093165  0.7762209833158616
  0.5061395980698763  0.5894324221927671  0.7107687468878572
  0.5016958051219764  0.4223308033833397  0.4955404375749202
  0.6316495086176943  0.3435693702148763  0.4704785541610324
  0.5558843614406409  0.3094238446304838  0.5026490825559046
  0.5585560785972351  0.3425404716931696  0.4196810097368950
  0.5665481263095448  0.4686899460973280  0.4003678520031469
  0.5680207172081287  0.5247964867503473  0.4701723220772368
  0.6394927769924491  0.4744019358641005  0.4515305483381580
  0.5666260571015435  0.7021584051669546  0.5651225952154766
  0.4275396411340059  0.7429561815731276  0.5075310959151680
  0.4823605588313489  0.7964631265265621  0.5535120367944369
  0.5062223685658874  0.7676236802470271  0.4734368543395512
  0.4736130107835993  0.6022833515763759  0.5686685523308559

NHC-Au-CH2CH2                                      
   1.00000000000000     
    20.0000000000000000    0.0000000000000000    0.0000000000000000
     0.0000000000000000   20.0000000000000000    0.0000000000000000
     0.0000000000000000    0.0000000000000000   20.0000000000000000
   N    C    H    Au
     2    29    40     1
Direct
  0.3660902633234062  0.4910029617347780  0.5732814361284526
  0.4634407168888625  0.4519852380529568  0.6040369963302257
  0.4321954852674104  0.5105668579686216  0.5831407591496572
  0.4182628542022727  0.3988890646929750  0.6069797673459262
  0.3573380284990448  0.4233308634425606  0.5878676496876926
  0.3138922578230656  0.5373017966607913  0.5556631153329962
  0.2756619850411471  0.5661579690318880  0.6077452023799892
  0.2248540840524028  0.6113369834411558  0.5896281992773368
  0.2132080438281770  0.6274416806278057  0.5224759115490141
  0.2526868140424889  0.5990358853359677  0.4721022504687516
  0.3041304580531745  0.5535452705412975  0.4875583764896061
  0.2900195739647498  0.5514880277395591  0.6813154836106927
  0.3227386851965280  0.6128965787797904  0.7150826481030674
  0.2267948444372871  0.5290231710160311  0.7195435751917402
  0.3467518815289378  0.5231862408307305  0.4319626641566290
  0.3831472245043219  0.5777839550953816  0.3911547621191307
  0.3040961289425662  0.4778507529224718  0.3861104832759471
  0.5334821526737268  0.4483718034330190  0.6202895590123827
  0.5538249116977442  0.4630768293395618  0.6864123534616543
  0.6226007512664974  0.4591503640187074  0.7008936335059115
  0.6689294043063289  0.4416836448749084  0.6513570264227464
  0.6474388410546764  0.4285334872794036  0.5860249523282209
  0.5792335690052199  0.4318818921847988  0.5689644210604630
  0.5042105293776473  0.4843488758278001  0.7403877440788604
  0.5079829538113860  0.4388687275792819  0.8027226241390039
  0.5150173599691170  0.5584960067785670  0.7594146723322108
  0.5566513632112084  0.4195929332717517  0.4970993750703660
  0.5770169621229871  0.3493282204702997  0.4722187845367071
  0.5834674193593894  0.4749179812288793  0.4502175940302774
  0.5181657296722998  0.6881799288915420  0.5223117890059216
  0.5026299217514857  0.7041936352383049  0.5906768788255142
  0.4336246574437452  0.3492007812330494  0.6222820213316709
  0.3089752405286652  0.3992366625940135  0.5834791847274122
  0.1944745712095302  0.6345190256777501  0.6286575011811492
  0.1732999639283080  0.6624343470583938  0.5094048181425984
  0.2436172003668233  0.6123112823225668  0.4198872639380200
  0.3262936361928309  0.5101982877586199  0.6838642165000902
  0.3352249694050732  0.6013454196576125  0.7675247227097066
  0.3689521339650520  0.6270619499704829  0.6887594189841197
  0.2882605083252212  0.6558868357154364  0.7146267623316134
  0.2398730281342383  0.5156188689543325  0.7713662759955903
  0.1892821237954392  0.5692854351049662  0.7216299391227800
  0.2034663095026089  0.4852839869250692  0.6955344215382666
  0.3855320868515962  0.4919581781311526  0.4553892607908029
  0.4152505824956813  0.5543578313917626  0.3529578332528698
  0.3472738902455831  0.6107062719081440  0.3653355546312013
  0.4149230384653351  0.6083736051876757  0.4240877517163899
  0.3357478625184213  0.4548456005926263  0.3472841660885442
  0.2797937760768278  0.4376796450295524  0.4149314639231608
  0.2646442531865736  0.5069558692955001  0.3609501995593692
  0.6400160881525317  0.4702267806276038  0.7514897214600442
  0.7221175962077010  0.4386480890688180  0.6636906586987774
  0.6840707432562139  0.4158900911003274  0.5475005257688889
  0.4534607683336639  0.4799888256573582  0.7195969281613940
  0.4692659237845267  0.4535289561468873  0.8390969991597328
  0.5002871867059593  0.3859948420165629  0.7893576943089451
  0.5568988442394480  0.4431754778854455  0.8276753254096572
  0.4780833299558964  0.5739815000545402  0.7972825655759431
  0.5654173860861277  0.5660721481719891  0.7803568169013104
  0.5092567705992412  0.5907030541995680  0.7151523323506385
  0.5017201758595303  0.4223991485533144  0.4957865881973392
  0.6318122450434119  0.3438211029443094  0.4705243024875148
  0.5569591178396233  0.3100088410719024  0.5051929962702867
  0.5575818979416317  0.3409758516478724  0.4213256853764973
  0.5653753862110064  0.4665650875790936  0.3988059782054810
  0.5661275504623225  0.5243850962140206  0.4670952747380119
  0.6385745387923049  0.4748444208494039  0.4492600920226285
  0.5697532180742996  0.6770037007698184  0.5079313524980289
  0.4865308652816120  0.7073178429953625  0.4819437498826428
  0.5420554435934624  0.7041282398903991  0.6286105174095162
  0.4585359537057596  0.7342713602904775  0.6026236758565070
  0.4714578957105903  0.6003220274746336  0.5684571858377757

NHC-Au-CH2CH3                                      
   1.00000000000000     
    20.0000000000000000    0.0000000000000000    0.0000000000000000
     0.0000000000000000   20.0000000000000000    0.0000000000000000
     0.0000000000000000    0.0000000000000000   20.0000000000000000
   N    C    H    Au
     2    29    41     1
Direct
  0.3667608296737335  0.4909307884521556  0.5763725387803077
  0.4627441304787561  0.4515551432856939  0.6058670269711397
  0.4319064943218027  0.5099636577354070  0.5869930236359622
  0.4181896386860742  0.3978853254119096  0.6070860539853433
  0.3573369947051588  0.4228652764542589  0.5883385423033839
  0.3142902164595518  0.5369692188584532  0.5576137537539519
  0.2751262236703048  0.5654088494470265  0.6090942667250954
  0.2244065386346843  0.6102548186252721  0.5900418600502357
  0.2137390856799323  0.6260191173445341  0.5226266778049048
  0.2538853141247389  0.5974321941380561  0.4729136307016157
  0.3053451469266922  0.5523094653471152  0.4892898725420500
  0.2894610927580968  0.5518915384546783  0.6828715433577827
  0.3244530031418821  0.6133000124820769  0.7143349738598156
  0.2260558100169487  0.5324128730140029  0.7223360788116761
  0.3498956838712546  0.5231951340002030  0.4345829452145440
  0.3905622750442924  0.5789683795134087  0.3998460752746609
  0.3088068978727556  0.4825035680408158  0.3833791543460144
  0.5330676184313059  0.4471686252346359  0.6219469749753251
  0.5533372181303660  0.4608270231595915  0.6881972907218641
  0.6221310110542251  0.4566067030852323  0.7023377670786648
  0.6682547994881156  0.4399283906506112  0.6523692436863925
  0.6465354089937848  0.4273849094646498  0.5869862884898754
  0.5783169336343938  0.4308809523399414  0.5702242922540123
  0.5039859232477495  0.4821743592124921  0.7423752116032906
  0.5068927176065210  0.4356813278226790  0.8039709859494891
  0.5162628063180059  0.5558749589702807  0.7622607911195100
  0.5554820043990024  0.4203808231366175  0.4981503185226576
  0.5795068979878131  0.3527585395393630  0.4697034631435194
  0.5786394939115435  0.4793811256946446  0.4538631431346041
  0.5153769831715820  0.6969467778490851  0.5593066471471011
  0.5127345948355115  0.7220353943608940  0.4860844490830714
  0.4338756430004837  0.3478366991890759  0.6208786092550163
  0.3088824670228825  0.3992279716442780  0.5826297811996598
  0.1934768021468821  0.6336769283876024  0.6284777500631138
  0.1742573775487133  0.6612289987812819  0.5088245312459014
  0.2456631941433081  0.6105891830511009  0.4205421132664789
  0.3244972550740712  0.5095901184519861  0.6862473642491558
  0.3374166901136693  0.6030739569041218  0.7669451027890515
  0.3705072086878667  0.6257593442343341  0.6868204827516906
  0.2910635053957780  0.6571262458516046  0.7129008463062916
  0.2394276746213773  0.5197225425681674  0.7742590692862126
  0.1898998922044286  0.5739158144548303  0.7241017280988266
  0.2010098722429668  0.4888808880043954  0.6996941932151625
  0.3859730864157981  0.4889713311240770  0.4581298999600453
  0.4239542868584942  0.5571558741388535  0.3617935599726706
  0.3570900585796570  0.6148018656037340  0.3747084329430648
  0.4211194300615845  0.6064415117241878  0.4364532796000715
  0.3422484139534427  0.4603300170046117  0.3456090034528410
  0.2808400384453464  0.4418992197514814  0.4079630877653387
  0.2726000486508219  0.5146577923598783  0.3571006197945400
  0.6397385384841445  0.4672426575693163  0.7529321291075761
  0.7215375884827888  0.4372338521408071  0.6642984509805425
  0.6830154603177602  0.4153920871195168  0.5481543426042180
  0.4531345739830287  0.4791244751801687  0.7215809357857041
  0.4691566569761977  0.4510944200901160  0.8410544466500643
  0.4972089260426275  0.3832938426618299  0.7899540947143134
  0.5562769955209159  0.4379478627198370  0.8282606208479707
  0.4789216138994421  0.5719933731698994  0.7994673542798796
  0.5663840748942082  0.5618996052345955  0.7843839946796843
  0.5125775795665412  0.5887363375643705  0.7182134633125702
  0.5004634839927643  0.4200032960231670  0.4973869554003020
  0.6344542404884514  0.3507973365497005  0.4665804718505927
  0.5627635014591085  0.3108152789696438  0.5012403742446746
  0.5595461928865171  0.3454985546695971  0.4188665321342728
  0.5600878991184286  0.4728709273246289  0.4023494986842513
  0.5597064600484563  0.5271622677596892  0.4736666819089385
  0.6336762155237879  0.4818484874048762  0.4521433793131320
  0.4896510279503835  0.7337097871423599  0.5917806979981621
  0.5680923384925708  0.6964155760732109  0.5762110324541601
  0.4608203880468924  0.7251130972667039  0.4677091773658261
  0.5352157027082939  0.7723581409627145  0.4805365267438541
  0.5397902317491873  0.6880139364283762  0.4520769817442449
  0.4733375919733263  0.6026532130695041  0.5744279244020868

NHC-Cu                              
   1.00000000000000     
    20.0000000000000000    0.0000000000000000    0.0000000000000000
     0.0000000000000000   20.0000000000000000    0.0000000000000000
     0.0000000000000000    0.0000000000000000   20.0000000000000000
   N    C    H    Cu
     2    27    37     1
Direct
  0.3659004296582413  0.4901581175659103  0.5759752365863238
  0.4626264387608873  0.4522713912085995  0.6048355708440247
  0.4305919298439702  0.5107187280044190  0.5875118260122819
  0.4194658842577962  0.3975066082067176  0.6039180630542388
  0.3580931110205379  0.4215583123443161  0.5856265778462222
  0.3126623869510606  0.5352737037396001  0.5570997883175630
  0.2736335811571766  0.5641955276455054  0.6083876974106721
  0.2223317865417319  0.6082340171672914  0.5889842704482283
  0.2109711048268764  0.6227169577353854  0.5214346372485247
  0.2509732635898587  0.5937046995964483  0.4718203974589711
  0.3028728595463924  0.5492274952427676  0.4885423888436231
  0.2888771739984426  0.5520604280445224  0.6822066702833363
  0.3255434611411061  0.6135527923952727  0.7114827589018765
  0.2258771012063129  0.5346699411255336  0.7232545315347485
  0.3486422652327404  0.5205142742288528  0.4346234542984203
  0.3990590446358104  0.5743845354116870  0.4113983792261195
  0.3094842823790822  0.4915560135434178  0.3747319809158379
  0.5330646784080781  0.4484280248572356  0.6205092439720248
  0.5540506926305784  0.4638281862149036  0.6861981753666088
  0.6229799323473328  0.4597662731772977  0.6997786212746736
  0.6685671255661579  0.4410363028677983  0.6500416342857511
  0.6461700739992313  0.4264943522979169  0.5853195759576665
  0.5778225290401293  0.4300909552971976  0.5690329175558698
  0.5051598960318768  0.4867497787865943  0.7401426598003531
  0.5126679380101781  0.4464030566846328  0.8055503754271963
  0.5134715436444196  0.5624995395740628  0.7531485220774369
  0.5544695110187577  0.4175483914702574  0.4974324926118252
  0.5765070956796715  0.3482162128139164  0.4714871230506249
  0.5792234835880906  0.4742150538724763  0.4509957553278358
  0.4363917453872024  0.3474347942592815  0.6160141083279689
  0.3103328370459957  0.3968159756736604  0.5787332673198902
  0.1915431523100276  0.6320426534302133  0.6272567860848893
  0.1710196009333781  0.6572621565247799  0.5074079724718508
  0.2421770171101791  0.6061863893849140  0.4193922687037138
  0.3231970722821521  0.5091648306954634  0.6859140422895044
  0.3391146425888890  0.6045062171651703  0.7641263985939889
  0.3714632708018561  0.6243131630818526  0.6829690216305588
  0.2930945056853533  0.6580190949156811  0.7092403823903156
  0.2400148760012856  0.5229847105691348  0.7751998760704357
  0.1904527519006854  0.5768040115615566  0.7247613652757058
  0.1996641514272378  0.4910348934808816  0.7021781253510844
  0.3775970531208838  0.4793101850412943  0.4569246497973788
  0.4338116569899592  0.5532147231045481  0.3742200471154036
  0.3724932679322293  0.6167921999236433  0.3883370961289813
  0.4282957836909818  0.5936786220350534  0.4539839333750863
  0.3443723970919180  0.4674664151330429  0.3395495942958275
  0.2725158751876989  0.4541186840256293  0.3910509485161294
  0.2827958842284474  0.5310443612454202  0.3471262407275368
  0.6411091234528301  0.4719192876959971  0.7498334606024439
  0.7219222392823657  0.4383233541724370  0.6616551947726291
  0.6822120020317456  0.4128990198320987  0.5466030252290770
  0.4539895419417160  0.4787533888244631  0.7214847239807249
  0.4738213687652713  0.4616752949474433  0.8415202153946391
  0.5077177954479080  0.3922821561065039  0.7965499344007426
  0.5616236279551762  0.4554144230540936  0.8291247422646408
  0.4769473228906990  0.5795020000361106  0.7907418572478174
  0.5641392460454014  0.5733541796809053  0.7718682474705942
  0.5057194321999136  0.5914082605206348  0.7068320479808877
  0.4994602278773645  0.4186836592674765  0.4966283243547103
  0.6313820055301559  0.3443205186283219  0.4688826005471047
  0.5581315099741990  0.3079144774255347  0.5042622279222443
  0.5565841197647382  0.3397827206435772  0.4208084984287999
  0.5608293737319922  0.4661514359368004  0.3996627445074484
  0.5612987665934905  0.5231561669667008  0.4687325187099681
  0.6342762675266256  0.4754607711947020  0.4495918034865934
  0.4932916372940432  0.6698831078273196  0.5766973727039939
  0.4658460660154713  0.5988622457171124  0.5813329533898186

NHC-Cu-CHCH                                    
   1.00000000000000     
    20.0000000000000000    0.0000000000000000    0.0000000000000000
     0.0000000000000000   20.0000000000000000    0.0000000000000000
     0.0000000000000000    0.0000000000000000   20.0000000000000000
   N    C    H    Cu
     2    29    39     1
Direct
  0.3702255619419351  0.4941961800590519  0.5771620543194600
  0.4662148164231947  0.4530710334666290  0.6038305152504938
  0.4360387126379902  0.5124128480681105  0.5863536386776435
  0.4209374830663666  0.4001259803264842  0.6053215486000928
  0.3600497758569116  0.4260752198883491  0.5880122010018987
  0.3185879094408427  0.5411669991121829  0.5587930446984539
  0.2788251311827225  0.5691493472404999  0.6100833375842012
  0.2314309169596160  0.6176088628462638  0.5912161877258294
  0.2241091452562252  0.6367643603451686  0.5241948274860466
  0.2636836555610190  0.6073384605762591  0.4745277165102139
  0.3118847987482705  0.5587136551621572  0.4907453428882998
  0.2885586967933583  0.5504114710066437  0.6835345082146319
  0.3276007973605053  0.6058649045854473  0.7206794856801654
  0.2218028589035684  0.5347198019927808  0.7189754269555129
  0.3552722336429511  0.5275068575022623  0.4362342188420606
  0.4025272830246356  0.5799382317479154  0.4048445828804528
  0.3120896651198517  0.4927291540683935  0.3824164175445813
  0.5365582502059842  0.4466467583284938  0.6192388458388463
  0.5581795332735106  0.4634503839397914  0.6842959648317515
  0.6269833543885271  0.4580094665762522  0.6978329597199040
  0.6717648497724699  0.4363547081242534  0.6485539352836639
  0.6485979398214676  0.4198357741092368  0.5845830838675790
  0.5803739200528210  0.4249795811388370  0.5683233519793172
  0.5099622500117708  0.4892604604789539  0.7375829205729729
  0.5158264473492703  0.4500320379181103  0.8038299713408305
  0.5205266882097639  0.5650055939585282  0.7487757606304764
  0.5563723334294337  0.4094723456340715  0.4975251048013709
  0.5691975178882903  0.3355629020619110  0.4790678090790699
  0.5887449836171589  0.4573884170900452  0.4462484358513839
  0.4784701819458222  0.6940414508149386  0.5653844507326474
  0.4198851410259571  0.6761309205661281  0.5828430990800938
  0.4362288860720564  0.3497643621682158  0.6183050528370919
  0.3112637470193796  0.4030324076352798  0.5826362742718800
  0.2002522247463238  0.6410129302768717  0.6294722517861151
  0.1872662982932805  0.6748353553552313  0.5106946260347417
  0.2575898467786760  0.6225724218032707  0.4224324377203980
  0.3192616688800319  0.5047851896269160  0.6856367681640122
  0.3356444275808259  0.5915040853770540  0.7732901290153259
  0.3764597134256345  0.6145446719981114  0.6970256859513781
  0.2992812208406329  0.6531508979456955  0.7198616134986323
  0.2315199442841014  0.5171089652132479  0.7702692759486214
  0.1897687442435614  0.5793780634522041  0.7225566960702721
  0.1936372031467825  0.4956902190396329  0.6921869055673400
  0.3869356288755139  0.4889300334462828  0.4594061091809268
  0.4344384547119660  0.5560553662403541  0.3667902883229970
  0.3737433991835096  0.6201856103756421  0.3805761391621565
  0.4349485947897340  0.6025123676154623  0.4431763741513620
  0.3445650258523600  0.4681864442586552  0.3452853261317438
  0.2792173684644479  0.4545975033312858  0.4047975062547073
  0.2803296063964437  0.5290070723564739  0.3557802298273036
  0.6456725014882323  0.4713854573919048  0.7473736933509171
  0.7251114100807854  0.4327697695874694  0.6599522848922471
  0.6840202514923902  0.4037323296725212  0.5462259321901236
  0.4585947335952935  0.4824557574738620  0.7190268810138470
  0.4783517851678477  0.4682410300920147  0.8399152054828983
  0.5076032007352484  0.3961442971231688  0.7958361934708710
  0.5655185330651036  0.4565035240300983  0.8266678042058336
  0.4838630602299859  0.5842894974343967  0.7851211011959748
  0.5711408449585519  0.5747603498113587  0.7682368857679279
  0.5147881861627672  0.5926611745135979  0.7014923216608802
  0.5020469167970819  0.4179518506420596  0.4955678912997886
  0.6230786065417210  0.3240983209617498  0.4802887627108264
  0.5437965861649199  0.3015054252459595  0.5141828942853645
  0.5507389272907993  0.3251529509146984  0.4281845987412047
  0.5676231394568187  0.4482875056312441  0.3961267482442304
  0.5794742959399926  0.5096862914919558  0.4606640040911201
  0.6432030841125403  0.4493348768977143  0.4434091333202188
  0.3686543657981533  0.6878673194203212  0.5955412406066241
  0.5159698068571651  0.7306863406174146  0.5522868670317255
  0.5510068697456078  0.5812618233284846  0.5494069185911897
  0.4786781626215053  0.5977959651679879  0.5710719319792665

NHC-Cu-CHCH2                                   
   1.00000000000000     
    20.0000000000000000    0.0000000000000000    0.0000000000000000
     0.0000000000000000   20.0000000000000000    0.0000000000000000
     0.0000000000000000    0.0000000000000000   20.0000000000000000
   N    C    H    Cu
     2    29    40     1
Direct
  0.3696198019222807  0.4900590722842227  0.5739059746152289
  0.4648325016629153  0.4495343911463344  0.6046886927870242
  0.4345651882142927  0.5087450113024964  0.5870479861199429
  0.4201728262840003  0.3959741715625776  0.6026624294173797
  0.3598227071853721  0.4216513451289131  0.5830614806430647
  0.3188838091996877  0.5376074307372487  0.5540470387090998
  0.2808373965058537  0.5690990241631931  0.6046070722390120
  0.2333451417362556  0.6168037523694108  0.5842178610425401
  0.2247118154331375  0.6323719547643656  0.5164858212413274
  0.2635688245516361  0.6006344634235498  0.4676657415222700
  0.3117211523692475  0.5524606894399874  0.4853471409130587
  0.2930073934591094  0.5554672390259429  0.6787072749639413
  0.3309067427785058  0.6149475483789119  0.7104065415471821
  0.2277663966260998  0.5404041292572492  0.7171085634525730
  0.3559732426389241  0.5204431686828980  0.4320340522108549
  0.4066434041827898  0.5720544251312243  0.4047257148354130
  0.3145907012870861  0.4892880885649078  0.3747689546569017
  0.5350971029963040  0.4440030252142180  0.6204756722125077
  0.5569175264708152  0.4624454608901913  0.6850939241697843
  0.6257964770308180  0.4572576235097544  0.6985882005762201
  0.6705519714922821  0.4344827198777472  0.6498103118243218
  0.6473686658730685  0.4170327099396405  0.5861009186712213
  0.5790868707883972  0.4216947748264372  0.5698358196525495
  0.5090971364138650  0.4888442545967168  0.7384356080554536
  0.5139449368112822  0.4484382980849878  0.8040953448238627
  0.5215667169849968  0.5640621119126669  0.7511142774053530
  0.5552770268520963  0.4059941442501131  0.4989804765264638
  0.5749994234276631  0.3346431756373882  0.4769730700183288
  0.5819560637100698  0.4589676021031254  0.4493683459149264
  0.4780841647086742  0.6923567368779715  0.5915016437905448
  0.4364212430390031  0.7381253764558915  0.5641692704155640
  0.4355129029240502  0.3453975301989034  0.6148123309216841
  0.3115987799817402  0.3981312247609838  0.5751526825815475
  0.2035017579686273  0.6427212295339937  0.6218997888016873
  0.1877627377760013  0.6698529538374886  0.5017041100727154
  0.2570903559276257  0.6139308070413579  0.4150946234474698
  0.3252499495140835  0.5110701483583557  0.6829716146748928
  0.3425607871173667  0.6041431124851570  0.7632080532369574
  0.3778023612173901  0.6251620672923184  0.6833677467255204
  0.2999691909643478  0.6605077178833634  0.7084019962013539
  0.2393549512617887  0.5278718049462001  0.7695048579211937
  0.1942579164652305  0.5841051709790427  0.7175299059438829
  0.2004817382058981  0.4981508256724684  0.6946355536532715
  0.3848028374079170  0.4799204437997793  0.4556266657169357
  0.4390807064194772  0.5485099553152396  0.3668866791154904
  0.3802384923712967  0.6142667362031804  0.3811089259593329
  0.4385982831646741  0.5917521609475855  0.4450430612718753
  0.3480965860343410  0.4638262013780027  0.3392131803413740
  0.2781616734445519  0.4526194408336099  0.3938480360595207
  0.2869359472576113  0.5279074703082025  0.3468938422888411
  0.6444675327609889  0.4714957558599385  0.7479072446895821
  0.7238616287801659  0.4308552351916929  0.6613288964250824
  0.6827721800068580  0.4003615003832240  0.5480019601396966
  0.4576681929913799  0.4837140580685680  0.7195500252346912
  0.4766395957015678  0.4668014181406483  0.8402557185914261
  0.5048078106098071  0.3948385243122148  0.7952613863319578
  0.5636602569549622  0.4536874779928842  0.8272149693991734
  0.4861781354241302  0.5831985262665010  0.7887773859560155
  0.5728139029619699  0.5724275708810669  0.7695776659170321
  0.5148563727631003  0.5931832361809176  0.7048024402407288
  0.5003420983929218  0.4090078065198456  0.4980232846793005
  0.6297307297083523  0.3288278669705115  0.4750415860065145
  0.5550754616072358  0.2967000178849671  0.5115936506290304
  0.5552308175478043  0.3243759122873018  0.4265948044406126
  0.5625647805338803  0.4489339572575962  0.3987497321431704
  0.5664322633041419  0.5095114376524579  0.4647443252675653
  0.6370021388897118  0.4575492054615788  0.4472797950501874
  0.5199459474790067  0.7112025679804492  0.6220522941587656
  0.3951740190669095  0.7238765512681544  0.5309077826339657
  0.4412137549355269  0.7920553932213374  0.5739733312377332
  0.5261882486458924  0.6006958844669732  0.5244696777276499
  0.4699819817231347  0.5981491015856574  0.5787572275906674

NHC-Cu-CHCH3                                   
   1.00000000000000     
    20.0000000000000000    0.0000000000000000    0.0000000000000000
     0.0000000000000000   20.0000000000000000    0.0000000000000000
     0.0000000000000000    0.0000000000000000   20.0000000000000000
   N    C    H    Cu
     2    29    41     1
Direct
  0.3712980031771254  0.4927730384820557  0.5762833782466237
  0.4648826994013856  0.4485670124371461  0.6063697147600305
  0.4373619945638486  0.5085888922821677  0.5873803051435494
  0.4175910244570187  0.3973034851697029  0.6070018905424232
  0.3581539402155742  0.4253206362873215  0.5878085817008324
  0.3222659389483837  0.5417823056657732  0.5557921079641435
  0.2840538612876103  0.5738405180833297  0.6059127133313248
  0.2369106234534051  0.6216319874009095  0.5848889673469164
  0.2287710375922572  0.6367288500539385  0.5169611005092024
  0.2680396356443788  0.6047233026646793  0.4686663893865560
  0.3159314749991687  0.5565208136730700  0.4870055231948463
  0.2969900606366835  0.5613617620683702  0.6801246209665961
  0.3388487574716274  0.6196413412680739  0.7091481204843800
  0.2323127935512967  0.5503260240758319  0.7206945554292639
  0.3606288137193221  0.5243636304445203  0.4341385332089278
  0.4081708730016761  0.5769671000681501  0.4033269359111116
  0.3194800644673954  0.4884935899744539  0.3795502430622629
  0.5346562583631853  0.4393903313245626  0.6231612961674071
  0.5552041320939372  0.4517365443631525  0.6895272735405071
  0.6233735990319762  0.4425984146019195  0.7043025336832172
  0.6685268575732023  0.4221722550645454  0.6548547212348504
  0.6465130616048060  0.4107775324208870  0.5893314942518242
  0.5789313542812478  0.4193470376440601  0.5719258458926925
  0.5069614568407533  0.4775657309132647  0.7427203123502021
  0.5100551503285203  0.4364934540926951  0.8080150510079567
  0.5203513842086324  0.5525688945813291  0.7560111205799188
  0.5555572823167904  0.4119108845451170  0.4996315112583268
  0.5832620962729492  0.3487781001728616  0.4650556941567645
  0.5736942586741701  0.4757350984515853  0.4598457221660040
  0.4796520525038125  0.6880003677353851  0.5507988373017487
  0.4194955682446693  0.7244642542688325  0.5231506406300602
  0.4306250785633412  0.3465016313142721  0.6208096398724924
  0.3086504750618215  0.4040159975123646  0.5816660580936899
  0.2069313684645160  0.6480442946562890  0.6221072024290210
  0.1921556750733867  0.6743251953616806  0.5016958914199282
  0.2622139592247823  0.6179126784466598  0.4159932823697301
  0.3272375435726778  0.5156324568768939  0.6849208285948449
  0.3515601678498710  0.6095683432498358  0.7618352419081236
  0.3855849459675679  0.6264360681043420  0.6807163720091575
  0.3103670227559503  0.6667773037032242  0.7067816076253248
  0.2449574048123530  0.5389773018346857  0.7731039523127408
  0.2003673036854120  0.5951815619269668  0.7206589650880065
  0.2028726106725340  0.5084005189822399  0.7004220883595083
  0.3920772051239488  0.4865468028857018  0.4588144220057187
  0.4417523008095433  0.5528753348062659  0.3668703086432323
  0.3796062954952954  0.6162273566596301  0.3772566949085626
  0.4388289134354980  0.6009876064772860  0.4423384541485457
  0.3533162036099881  0.4646723087832188  0.3431546196521248
  0.2870132726455215  0.4496364927405432  0.4012617707228704
  0.2875494171784067  0.5240221944672862  0.3521266398796561
  0.6412986909306484  0.4523588684588725  0.7549503298950571
  0.7213974009156444  0.4156948013831533  0.6672772466309467
  0.6823826290400711  0.3957835132631181  0.5510110052882657
  0.4557585906560893  0.4732264885954374  0.7230005527744620
  0.4721426842860568  0.4548905223309080  0.8435377534653857
  0.5006254008481709  0.3830472602510827  0.7985460538637121
  0.5592475870236608  0.4410840464501380  0.8323471378500477
  0.4836779433960894  0.5724777521895635  0.7920028258413654
  0.5708459131291587  0.5595719093854591  0.7769404944288208
  0.5171419458653009  0.5814182422141637  0.7091990711241335
  0.5006668894573664  0.4076134317099122  0.4997836986385472
  0.6379094183734104  0.3514459136641013  0.4588644887421413
  0.5714180672991901  0.3032932188241946  0.4937703336856376
  0.5612076385844412  0.3438848933163692  0.4147951030538714
  0.5539768120275126  0.4724561626499481  0.4084741638466666
  0.5530373209052363  0.5205655337404722  0.4842607110738532
  0.6284282732501224  0.4815358602445132  0.4571751324880492
  0.5250942366091486  0.7187050669285040  0.5539890777013684
  0.3739421408563299  0.6934702405019294  0.5227855891267419
  0.4082788305178795  0.7705436266257832  0.5521067956754218
  0.4282095688012444  0.7412966011982074  0.4708530367828662
  0.5546556855653871  0.5915146698235747  0.5917278796543991
  0.4771832454326165  0.5965268648815185  0.5749117032644686

NHC-Cu-CH2CH2                                  
   1.00000000000000     
    20.0000000000000000    0.0000000000000000    0.0000000000000000
     0.0000000000000000   20.0000000000000000    0.0000000000000000
     0.0000000000000000    0.0000000000000000   20.0000000000000000
   N    C    H    Cu
     2    29    41     1
Direct
  0.3726278867333935  0.4975127994771331  0.5760235688226452
  0.4686181433367888  0.4562232329733327  0.6027030918375880
  0.4388814682187536  0.5152074746121000  0.5832246459085445
  0.4226682426649270  0.4038918298374271  0.6071536420424627
  0.3618600718479135  0.4298988547786364  0.5898893224834205
  0.3211981227428042  0.5449307223056461  0.5583485165607295
  0.2823352952398007  0.5732933644572662  0.6101757857126555
  0.2333475167605978  0.6203886004236732  0.5919772243344801
  0.2239532533849748  0.6385453116522544  0.5249862118262484
  0.2632941741714769  0.6096429340300079  0.4748207627281220
  0.3129284475642166  0.5622257063069063  0.4903552336636611
  0.2924436534534558  0.5546166782282167  0.6835461286836677
  0.3104005874077995  0.6163336224469060  0.7263857554204129
  0.2302320119223530  0.5184724173376244  0.7118014741383406
  0.3548931779215659  0.5308356133676851  0.4348757711582424
  0.3924758173761387  0.5844456085418773  0.3939830422300024
  0.3110489439965669  0.4862793543793473  0.3893611206153130
  0.5387809172946886  0.4504080001859370  0.6186970929966893
  0.5593137132228718  0.4656472398650069  0.6845494166385075
  0.6277817141015841  0.4592411466333959  0.6994590322261973
  0.6733812421873338  0.4383255804482619  0.6506395168758968
  0.6514696539648778  0.4239139090432492  0.5856918275688964
  0.5836640166999687  0.4300942955398142  0.5680420238372375
  0.5101329590627958  0.4898125645462552  0.7377378655932770
  0.5104662701824537  0.4442639661981936  0.8000913367373762
  0.5245276135670653  0.5633716609968774  0.7564380731944276
  0.5600754116545593  0.4140348088649053  0.4972663020752053
  0.5576469200873497  0.3374564694954105  0.4865219422971914
  0.6035984165738187  0.4479008429127072  0.4433286142786962
  0.4939238845685423  0.6966925620945011  0.5564293033870622
  0.4460626962566760  0.6796990359768230  0.6053658299273336
  0.4376144200513129  0.3539477099721115  0.6220228773152918
  0.3127248292929733  0.4072495013216005  0.5864442307087594
  0.2024898719312224  0.6432832404874993  0.6308324540032374
  0.1858658924454864  0.6754881474975920  0.5118669438348121
  0.2555575195158796  0.6239478595295467  0.4226764956630962
  0.3348260686297087  0.5196894916075459  0.6866434032044990
  0.3195925816456934  0.6010673092129628  0.7785261840715784
  0.3555266096822627  0.6410287876840851  0.7071230783285508
  0.2693333627007173  0.6530341426321450  0.7265118736295908
  0.2390328665326996  0.5034829721347206  0.7640975295020520
  0.1861629642082692  0.5515242694320081  0.7106767274158733
  0.2183669970010167  0.4733817371887967  0.6824563255303777
  0.3930957871691287  0.4988287041942219  0.4581357395186358
  0.4223371419782234  0.5602468715140461  0.3545158453971200
  0.3574304046640288  0.6194818885229422  0.3699043812473674
  0.4270154732270025  0.6125665698927253  0.4263547352731069
  0.3422043679071595  0.4625124569382807  0.3506028520920029
  0.2859814775824061  0.4466742112442852  0.4183442925923231
  0.2721709575714082  0.5161387165826949  0.3641810158899956
  0.6454746922689799  0.4710181738781481  0.7497777075489089
  0.7264285339228334  0.4337634384659829  0.6630792195238016
  0.6875638710742283  0.4080955609194057  0.5478951760535407
  0.4594557171138867  0.4881349415897082  0.7163924355949939
  0.4732331331769930  0.4618924644593314  0.8367295455492606
  0.4983385118388021  0.3922405908421666  0.7866240672603576
  0.5597655123814844  0.4444357250505979  0.8246683709878184
  0.4865367895736746  0.5819364597379796  0.7918142442591579
  0.5740511195343660  0.5682536242051968  0.7801001235506652
  0.5235650295295909  0.5950654093017921  0.7114827208322211
  0.5091322678237152  0.4340703699255785  0.4916127369773994
  0.6080048869710314  0.3157830777440416  0.4922632894189362
  0.5243202588693113  0.3129205279652197  0.5228772329349555
  0.5396256451448329  0.3258582568745315  0.4357376445302910
  0.5818708861246331  0.4383049478539836  0.3935888940996177
  0.6051253235392883  0.5022604299584964  0.4515279418004702
  0.6549478382392008  0.4278889825387446  0.4431903248077221
  0.5456797748907305  0.7074354326289439  0.5705099238429534
  0.4785381278355340  0.7161547399298260  0.5076843520126333
  0.4600883151559065  0.6768085498242253  0.6580919450924532
  0.3925797538765693  0.6844263132753855  0.5951555020472651
  0.5301949200435433  0.5793297142508393  0.4977373360933912
  0.4813774422661253  0.5969513675326953  0.5555830054623780

NHC-Cu-CH2CH3                                  
   1.00000000000000     
    20.0000000000000000    0.0000000000000000    0.0000000000000000
     0.0000000000000000   20.0000000000000000    0.0000000000000000
     0.0000000000000000    0.0000000000000000   20.0000000000000000
   N    C    H    Cu
     2    29    42     1
Direct
  0.3692108158762686  0.4881493322270484  0.5743071035554188
  0.4640129632940316  0.4473112319482672  0.6054572648775807
  0.4344194653024946  0.5065261238190572  0.5866902587219953
  0.4188146728312577  0.3942056232904301  0.6048178068361818
  0.3586438828090470  0.4200867732391634  0.5849537973768817
  0.3189168125246042  0.5361911435135066  0.5547602185268677
  0.2827209113524107  0.5692935208157475  0.6056825104456220
  0.2357362868375694  0.6176182915229241  0.5855584706424284
  0.2257364608562172  0.6321229060485506  0.5177428169756741
  0.2627342479592454  0.5987088536733085  0.4685844675570344
  0.3103839344045672  0.5499425998117664  0.4859889822570137
  0.2964792333353885  0.5564190012490130  0.6797328369713886
  0.3380388143188238  0.6144965586412779  0.7093519768013138
  0.2320348335149144  0.5448209065282353  0.7205330981061073
  0.3532859593062668  0.5164315774947074  0.4324586895228864
  0.4062228690768314  0.5661071766251248  0.4057697895950653
  0.3110319607229285  0.4871967804330981  0.3748271958706836
  0.5342841364555255  0.4413689818165195  0.6209672638732703
  0.5561118744469421  0.4582970247209893  0.6859647735633438
  0.6250162577225522  0.4531125966638231  0.6992275086530171
  0.6697692190745645  0.4322211138000107  0.6495914752586781
  0.6465678176894408  0.4164061149512186  0.5854467123465830
  0.5781748782515923  0.4207118816248869  0.5695989551143883
  0.5082171289606433  0.4848450371018393  0.7391386622590695
  0.5135418544318340  0.4461753031151913  0.8057282749671132
  0.5201968862637675  0.5605127193919649  0.7495338336861238
  0.5540325326973643  0.4070331162802291  0.4984765893338279
  0.5751945039177921  0.3370972105026877  0.4735075455328263
  0.5787223097563862  0.4627984661338643  0.4509194631789172
  0.4640368105069123  0.6946093247872532  0.5854485559129182
  0.4842120367259037  0.7379026281425402  0.5256148822755413
  0.4336462611293325  0.3437766651371257  0.6181260515078416
  0.3101862468932721  0.3968312734131056  0.5777712342173095
  0.2073412030230098  0.6447724781613646  0.6234869995096872
  0.1891512961588756  0.6700465590102820  0.5031807139632533
  0.2552378742514481  0.6112132328428735  0.4159727565945781
  0.3269193007793840  0.5107225597572960  0.6837502439663961
  0.3496023867277105  0.6047214551896113  0.7623490782532749
  0.3852784306480196  0.6205925886372623  0.6817720828100424
  0.3099976885389118  0.6618255920820687  0.7061114841154212
  0.2450355196828195  0.5320819723603049  0.7725382763153733
  0.2005779175488945  0.5900169028011299  0.7218907701292908
  0.2020943877558719  0.5036711157212040  0.6994544707674801
  0.3803712840295332  0.4746255382111547  0.4559027243711747
  0.4376549344773435  0.5417327311156545  0.3675965759466355
  0.3817936555176622  0.6098758813650698  0.3828250478197944
  0.4390205297536179  0.5838277963278522  0.4463623020710212
  0.3437008270648518  0.4601946844475927  0.3396087545657634
  0.2729765707301405  0.4520828262188221  0.3936476647912761
  0.2852562995282086  0.5268395606569125  0.3465476959558341
  0.6437955075809252  0.4663306192644324  0.7487971441454415
  0.7231813701909395  0.4289658697913845  0.6607789338254342
  0.6820964037337440  0.4014200811069737  0.5467491648751448
  0.4567646828841062  0.4786971997907136  0.7206008490451210
  0.4761910725511150  0.4652124567507821  0.8414912407689130
  0.5046310917287167  0.3923064701512687  0.7983417629092571
  0.5632436150768890  0.4523192507318815  0.8286485003487735
  0.4843846308594936  0.5807832238424426  0.7861617617190125
  0.5712651410076387  0.5695973707078825  0.7681636508208666
  0.5141203429558175  0.5879139268120644  0.7020801088554808
  0.4990335514932233  0.4086039326967070  0.4982718226688281
  0.6300121488484375  0.3328444041050339  0.4701920242740872
  0.5570140519426312  0.2974207430296061  0.5071522333857462
  0.5545867517252793  0.3280392812080521  0.4232149397141123
  0.5584507902799785  0.4548280464057305  0.4002638645757778
  0.5627674796570350  0.5122830223236897  0.4691321099507683
  0.6337553116339392  0.4625169833903600  0.4476737663607597
  0.4101540615137741  0.7008456897091964  0.5971030401948124
  0.4931768402903594  0.7073644811208629  0.6306120619396782
  0.4576765180668136  0.7221162966194838  0.4799161347167714
  0.4727149226508421  0.7915467147292607  0.5335815565992285
  0.5381224340793941  0.7333679055345609  0.5153470834013087
  0.5349868502810661  0.6036178793467983  0.5313654415235401
  0.4706395333048502  0.5960968758098983  0.5746540918139389

NHC-Pd                                      
   1.00000000000000     
    20.0000000000000000    0.0000000000000000    0.0000000000000000
     0.0000000000000000   20.0000000000000000    0.0000000000000000
     0.0000000000000000    0.0000000000000000   20.0000000000000000
   N    C    H    Pd
     2    27    36     1
Direct
  0.3694397259770858  0.4979631392752272  0.5749845840710950
  0.4661771338653856  0.4585906937253947  0.6034300524525210
  0.4351274629622561  0.5178475508277036  0.5851165946893890
  0.4216222249526409  0.4048440277302416  0.6045212144418902
  0.3605876076300085  0.4296890840110592  0.5865578391898760
  0.3158455680369600  0.5427414522368785  0.5572571173900434
  0.2750717175783940  0.5682176446066488  0.6090313764894463
  0.2215005657688401  0.6099465687637124  0.5906894591266453
  0.2096189206467040  0.6258484801173112  0.5235252296767999
  0.2514640763358196  0.6005113566912221  0.4733834414984673
  0.3055917433014070  0.5584171622882113  0.4891469172441764
  0.2885968530973518  0.5526723147537391  0.6825349207493608
  0.3035120196284959  0.6172240399419371  0.7222472944701921
  0.2304571433375872  0.5128537732455746  0.7141763804933655
  0.3511800270107858  0.5317290652380111  0.4340850559140740
  0.3850122243684110  0.5894811219084284  0.3955958896663695
  0.3129630009314233  0.4845397191576403  0.3863494611445223
  0.5362997546615520  0.4527955533947487  0.6189987883590362
  0.5581108396609171  0.4688167121751659  0.6842764550640706
  0.6265181245943814  0.4606272052251735  0.6984838635475590
  0.6710651259980468  0.4375589729328898  0.6495979257104463
  0.6479976653899088  0.4225434849692207  0.5852093858390754
  0.5800873232206505  0.4300645167209325  0.5684417449173483
  0.5102660415366493  0.4943160282506502  0.7379893556079812
  0.5046162069849639  0.4442930651311405  0.7965969726348977
  0.5308744387465318  0.5644850185579094  0.7626750397428657
  0.5558463861954946  0.4150441423371308  0.4976262849839426
  0.5645155948078964  0.3402913639404610  0.4801682378707393
  0.5911451241758781  0.4603150339637531  0.4459339457225588
  0.4376834190753103  0.3547344914086877  0.6176192063530067
  0.3122011062124646  0.4058046288527229  0.5811481537789556
  0.1890754237300295  0.6304432475472306  0.6295912423239445
  0.1677636501858230  0.6584088866587193  0.5102220975305466
  0.2421495281209846  0.6135514632473701  0.4211387384786785
  0.3336829623136508  0.5213373382880537  0.6854138070154741
  0.3153503733282850  0.6048375092067206  0.7746483545723685
  0.3464833245236967  0.6437343173930853  0.7002708987650613
  0.2600557160262212  0.6510872988010555  0.7221763239521892
  0.2419843154321430  0.5008969105203989  0.7667270853877892
  0.1836938866269102  0.5419608814605116  0.7131494454657280
  0.2217435736259051  0.4656400001933733  0.6871395256735278
  0.3914232247336777  0.5027659784384259  0.4578411926052735
  0.4189853270109361  0.5692340607182673  0.3571708111477528
  0.3477084347626834  0.6212934731653880  0.3704171999893046
  0.4143555615417474  0.6205889921031519  0.4303643592639755
  0.3471422456117107  0.4647430109745654  0.3479071466044857
  0.2911103156791621  0.4420077927180491  0.4137329805928888
  0.2720912646276106  0.5111575423331143  0.3607141060881351
  0.6449440848896547  0.4726150459724623  0.7485045036413911
  0.7240282568402377  0.4314681626452133  0.6617167652212080
  0.6831323538966405  0.4050558385402689  0.5471934128315891
  0.4604277502397534  0.4994855826787967  0.7153664520965833
  0.4685488191204470  0.4628882822108939  0.8339071348055800
  0.4875456056322652  0.3949293134998788  0.7790251858437959
  0.5532147949852951  0.4376193213831697  0.8217119967297529
  0.4946776459716905  0.5827333326779545  0.8000287447041847
  0.5807246101831353  0.5636234822550398  0.7861180184274051
  0.5317298367330128  0.5997618859660302  0.7203687867627671
  0.5021576484734417  0.4266304047019698  0.4950661559065497
  0.6175769220990804  0.3255862868208796  0.4820998723585549
  0.5367129438585433  0.3083342906575917  0.5154053720544731
  0.5458518484179004  0.3303242889885852  0.4292805633186931
  0.5714619882615409  0.4501745489336546  0.3954387360141566
  0.5825965782185034  0.5133864930265956  0.4578911461325635
  0.6454476693502859  0.4510244401903171  0.4451743767378760
  0.4735863917572291  0.6059529048536738  0.5757693790150248

NHC-Pd-CHCH                                 
   1.00000000000000     
    20.0000000000000000    0.0000000000000000    0.0000000000000000
     0.0000000000000000   20.0000000000000000    0.0000000000000000
     0.0000000000000000    0.0000000000000000   20.0000000000000000
   N    C    H    Pd
     2    29    38     1
Direct
  0.3695618807142220  0.4975765758577292  0.5751205632076156
  0.4658806430380134  0.4582304790547490  0.6034144971130589
  0.4349818507679810  0.5172113028545862  0.5851760964935976
  0.4214035582445755  0.4043473013816389  0.6045754099196288
  0.3604195976608066  0.4292601758670460  0.5866892415208945
  0.3161008663190737  0.5425870456380638  0.5573568154718862
  0.2753835806184196  0.5681543599646566  0.6091495261527354
  0.2218167559423409  0.6098775542879122  0.5907658535165309
  0.2098955048079085  0.6256617880500868  0.5235673941631714
  0.2518003702225905  0.6003628542748406  0.4734659365222851
  0.3059667262288665  0.5583042203938622  0.4892290778578226
  0.2888204044934847  0.5526047370672492  0.6826768938222569
  0.3038312913139251  0.6172325014395065  0.7222384653253399
  0.2304377404179881  0.5130750139517023  0.7142800079605368
  0.3514570317396002  0.5315709835734288  0.4341009854022936
  0.3853035000602295  0.5894066462279617  0.3957209625426441
  0.3129465837021159  0.4846500101193926  0.3862762130859501
  0.5360659867073573  0.4526498069527979  0.6189628428376063
  0.5578147978560433  0.4688822550388800  0.6842172173112311
  0.6262424803403103  0.4607585741467791  0.6984243755386318
  0.6708062805159888  0.4376073770626501  0.6495859108735362
  0.6478019902280410  0.4226678246653380  0.5851332786981338
  0.5798960081146634  0.4301324060637596  0.5683403252776278
  0.5099927354289883  0.4943554749552534  0.7379684451849946
  0.5046786682291740  0.4443400436685433  0.7966379595790382
  0.5306766487517571  0.5645731361327823  0.7625597696132945
  0.5557016455473377  0.4151272584344997  0.4974937959888180
  0.5646552070183387  0.3403922950428300  0.4800154880928141
  0.5910148058003438  0.4605518068747026  0.4459459642840747
  0.4906933262666814  0.7120003104954260  0.5599308151010701
  0.5466809906198811  0.6866482813745692  0.5737544599846139
  0.4375049352641957  0.3542850060482924  0.6176758436026175
  0.3119463090780298  0.4056366571100093  0.5812465739837044
  0.1894076473653494  0.6304761888505539  0.6296316287996609
  0.1680414762957905  0.6582489852247887  0.5102403148650959
  0.2425293477561501  0.6134792521077629  0.4212452492592828
  0.3337608172806557  0.5210551473622139  0.6856476977161247
  0.3157195500928506  0.6049842914153329  0.7746611570428494
  0.3467216146868544  0.6437585513464972  0.7001579250946925
  0.2603504959406668  0.6510807800532413  0.7221037253990626
  0.2417704507944468  0.5010273774125686  0.7668641659765014
  0.1838078391076011  0.5424126533942241  0.7131553943169310
  0.2214718402254787  0.4659143580119346  0.6872268915832469
  0.3915788916956330  0.5023214411834530  0.4577311276795015
  0.4193067836807980  0.5692238628466468  0.3573115489238773
  0.3479208509102925  0.6210654091884057  0.3704643767905793
  0.4145568923996417  0.6206408227727059  0.4303757861594837
  0.3469490782529994  0.4647147449064702  0.3477293775749207
  0.2908294344578921  0.4421959240334847  0.4135797439953784
  0.2721744104325517  0.5115493681246086  0.3607547025443869
  0.6447288660264852  0.4728386084714186  0.7484026301034601
  0.7237987150608201  0.4315562567532670  0.6616948201576349
  0.6829971112757881  0.4053382593754409  0.5471000791334328
  0.4600647549391132  0.4993239151771790  0.7154954648211677
  0.4686684785905040  0.4627538648217597  0.8341071460417638
  0.4878394696357169  0.3948624654610526  0.7791622301807734
  0.5533998683678399  0.4378924276256778  0.8215728098613668
  0.4945114914839320  0.5828623520831878  0.7999369280608090
  0.5804847946739894  0.5635140461134609  0.7861292422511851
  0.5316762509881626  0.5999393054754673  0.7203633544345396
  0.5019577450517676  0.4265161194671067  0.4948962357213770
  0.6177976257954798  0.3259331658226591  0.4818230625051561
  0.5371567225926088  0.3083141737110400  0.5153892831477798
  0.5459067256020209  0.3302280702679714  0.4291840554753007
  0.5713468713667822  0.4506199285430953  0.3954095400054365
  0.5825625062747566  0.5135850453248676  0.4580503588484807
  0.6453148922103079  0.4512250544045558  0.4451796264034231
  0.4546511922027871  0.7501355334176877  0.5472228498204862
  0.5998704304367803  0.6844587819106196  0.5830100873661805
  0.4762575390894256  0.6099212760660681  0.5755923256586079

NHC-Pd-CHCH2                                     
   1.00000000000000     
    20.0000000000000000    0.0000000000000000    0.0000000000000000
     0.0000000000000000   20.0000000000000000    0.0000000000000000
     0.0000000000000000    0.0000000000000000   20.0000000000000000
   N    C    H    Pd
     2    29    39     1
Direct
  0.3661634186454319  0.4901422530541633  0.5758823479145205
  0.4623347231485083  0.4517369724660908  0.6056110070977576
  0.4311084348674314  0.5103690051878982  0.5871748864853575
  0.4185784725043576  0.3973849509381885  0.6057576178681580
  0.3574985800029880  0.4217699265664167  0.5869508356888860
  0.3135796931667140  0.5361143890723725  0.5575212041041415
  0.2737766355898563  0.5636926389620045  0.6090244780582821
  0.2235791134531543  0.6093056977403862  0.5903632575637455
  0.2138972534885052  0.6267338868546388  0.5232106653764952
  0.2544214753676253  0.5988564806611492  0.4733541085977923
  0.3051602693550769  0.5527827969435609  0.4893632228008692
  0.2868593073112076  0.5483126993901685  0.6826520001062222
  0.3218128336386578  0.6086759798629658  0.7161184213775877
  0.2227366507355103  0.5282416623104631  0.7206328425717407
  0.3504620905013673  0.5245145266469787  0.4348180755453182
  0.3988093953863582  0.5791023338898348  0.4091003107195009
  0.3102811002946573  0.4933255203741606  0.3766904270984379
  0.5327718643581305  0.4483531205683581  0.6210304271667416
  0.5541871554511273  0.4652102980631846  0.6862519226479750
  0.6232974427498255  0.4625518199028373  0.6993085626224761
  0.6687954576932035  0.4437908873528297  0.6494952661423085
  0.6460564114277327  0.4277659732509554  0.5852407104876807
  0.5774992157442985  0.4299306625247660  0.5695149985523339
  0.5055089645472339  0.4877259239666624  0.7405585626655482
  0.5127883407275918  0.4459651057572493  0.8050886422234290
  0.5143101937786587  0.5630902182569326  0.7552353499373445
  0.5537225493626009  0.4157053332870152  0.4983549536722434
  0.5761468066042443  0.3460076787095955  0.4737810272700111
  0.5773409195561175  0.4717050945058625  0.4505274139977345
  0.5143746141840263  0.6951591930864724  0.5646910164332105
  0.5076465039663536  0.7359091967855331  0.5113935202576478
  0.4347864580671206  0.3473052220178043  0.6187345591119334
  0.3094389474923285  0.3974517060278923  0.5806629304701633
  0.1923586257124172  0.6321210748168834  0.6289619295565189
  0.1748720636077717  0.6626154299436902  0.5097603429872198
  0.2469608964679848  0.6134781684640017  0.4212396386830127
  0.3215169657018852  0.5056858932793215  0.6854144622123076
  0.3336510310348304  0.5972270376061419  0.7687157836234052
  0.3685570979365512  0.6210640393520889  0.6897685089021875
  0.2890502401317293  0.6529623430439043  0.7149333622281443
  0.2351241366805025  0.5148885846867814  0.7726311689255090
  0.1863587517368701  0.5695519403750752  0.7222244390700919
  0.1983253106260383  0.4849416868345853  0.6968926386472448
  0.3810893231792387  0.4845923117715089  0.4571225369609098
  0.4325174273635334  0.5584268003442334  0.3707064492492639
  0.3707873510188426  0.6210822487969346  0.3869935916208844
  0.4295622967402146  0.5988693979355727  0.4504390254358017
  0.3447038778628016  0.4704637900612869  0.3402162481115938
  0.2757683242915502  0.4544345734940067  0.3948992592693832
  0.2806348424978390  0.5313537701402468  0.3500601050560450
  0.6415785242284526  0.4758445907775020  0.7490622720400745
  0.7222879800707260  0.4421074497013641  0.6607084884252685
  0.6819792379472694  0.4141603658082968  0.5463880379414752
  0.4543389699904321  0.4805182661120390  0.7216812437874944
  0.4748896833626415  0.4615975737279231  0.8418979345666233
  0.5062259090801041  0.3922216105730479  0.7949734538723932
  0.5623478716876135  0.4530742962467440  0.8280635949117791
  0.4779489285459932  0.5794610177614822  0.7932586132069487
  0.5650698303415723  0.5735015433360244  0.7739968999610902
  0.5063306804165086  0.5928339884932461  0.7094851027835349
  0.4987266046435799  0.4163092363157123  0.4981593460212770
  0.6310561297089426  0.3421396096141018  0.4716866073250345
  0.5575917761493682  0.3063232955988155  0.5072001930057811
  0.5566564049273049  0.3366181974816400  0.4231050139506099
  0.5581487141207720  0.4626158172858169  0.3996555314829949
  0.5592595719760797  0.5207825025084694  0.4677768181257753
  0.6323714490634804  0.4734477029610122  0.4481054593795874
  0.5467454108126638  0.7125003237103891  0.6061943126024271
  0.4764351574093529  0.7226275521225102  0.4681977825080101
  0.5331019467865573  0.7846229938510677  0.5078468439663139
  0.4726493698720240  0.6042438954811320  0.5763115527623812

NHC-Pd-CHCH3                                     
   1.00000000000000     
    20.0000000000000000    0.0000000000000000    0.0000000000000000
     0.0000000000000000   20.0000000000000000    0.0000000000000000
     0.0000000000000000    0.0000000000000000   20.0000000000000000
   N    C    H    Pd
     2    29    40     1
Direct
  0.3667986354993378  0.4950502623211682  0.5781934868628049
  0.4638013658754531  0.4576546356326763  0.6072540619398558
  0.4303867987450702  0.5168234028803463  0.5943452648009556
  0.4227595528379957  0.4019162862188921  0.5992213995188720
  0.3612523015948111  0.4255859183309388  0.5808862482448774
  0.3126930042819964  0.5393381249360237  0.5602296044061166
  0.2724287713032134  0.5659437200123619  0.6118332478607422
  0.2201707295615125  0.6091525329361595  0.5931069144664535
  0.2086659160691040  0.6246425054116447  0.5257745852164751
  0.2493760417237344  0.5973328690248462  0.4757451775822628
  0.3023620762093479  0.5539010268975249  0.4918361522346911
  0.2863103483717751  0.5507600890856120  0.6853548161518489
  0.3209408463676202  0.6110052340828515  0.7192720641624655
  0.2227154950447076  0.5300707305754978  0.7238966394176160
  0.3483037063041040  0.5263654243375302  0.4373717896804323
  0.3972456495147089  0.5812182115282647  0.4134696134480902
  0.3092804293738245  0.4960534563853339  0.3781221813852801
  0.5340832465236098  0.4544539989518717  0.6233158918664397
  0.5545472483081035  0.4662602113724815  0.6898716390624171
  0.6234065074317607  0.4622569695278059  0.7036868716600136
  0.6695797792715146  0.4471581275109183  0.6532546145859058
  0.6477471854447744  0.4362161781763224  0.5876181648618273
  0.5794732063056708  0.4400198231905613  0.5711260874810323
  0.5051322630110672  0.4840954049662034  0.7452363844747778
  0.5076989630751375  0.4331972026367874  0.8032702058855167
  0.5173712479051608  0.5560068147840809  0.7707084027603492
  0.5565038397555133  0.4303619453896700  0.4989443981033740
  0.5719818967768134  0.3589893133157099  0.4737986665649345
  0.5871827976052747  0.4840797829896010  0.4526521004289251
  0.5195879555755245  0.6736519696894924  0.5412281126702223
  0.4976485699733034  0.7189409568097708  0.4853533971621593
  0.4410278876231322  0.3514596816766501  0.6069337704680640
  0.3147635420790045  0.4000236630437005  0.5697349637408552
  0.1883133846815140  0.6310614995241830  0.6316756480014432
  0.1677511351351623  0.6582758300337846  0.5122111395525059
  0.2401415519195795  0.6101664428825283  0.4234568136956151
  0.3213435272223325  0.5083566679342113  0.6875647037055553
  0.3340575671109172  0.5986671666101984  0.7713935688577341
  0.3669697976119194  0.6249678689545509  0.6923057493386267
  0.2874734595635543  0.6548059550511154  0.7196477363804594
  0.2359590468670559  0.5150144173300172  0.7752162250815857
  0.1868723157857356  0.5717316441638284  0.7275294604012860
  0.1973632017170479  0.4877847065147711  0.6993600920667591
  0.3786373658202398  0.4861050132349151  0.4594733293688688
  0.4318902424137009  0.5606959756803815  0.3757701315347503
  0.3696171764934866  0.6231563866880219  0.3907179249061259
  0.4265687053227615  0.6004000540584098  0.4558858930483771
  0.3444600804240074  0.4729547633339186  0.3425564936629238
  0.2736997311799669  0.4575644444684258  0.3950202359338452
  0.2811030450952019  0.5346815595935269  0.3507908377235195
  0.6409764846359380  0.4714385459873464  0.7545943089389987
  0.7228769235010992  0.4442863035410954  0.6651149863770562
  0.6841832393077006  0.4251905554689384  0.5484215686620444
  0.4544053783872493  0.4826830723135629  0.7239709003517532
  0.4697596713925460  0.4458261167036805  0.8412078163371149
  0.4981526731023248  0.3819976987197468  0.7853305604000618
  0.5569728621614336  0.4337227140445816  0.8279005785162533
  0.4799346343049754  0.5692865542285943  0.8089359415151716
  0.5674300928510254  0.5604991288604884  0.7933483763464823
  0.5139447843869008  0.5921658299566493  0.7292049611157737
  0.5019600321243844  0.4370782634338948  0.4971808001266207
  0.6262270794082129  0.3493690634509800  0.4738192809793015
  0.5480796518884428  0.3211018891467248  0.5058797676038658
  0.5534447758969344  0.3523635190569373  0.4223104320587227
  0.5681993490629510  0.4777636913172024  0.4012578617840241
  0.5737690845277645  0.5344535726505659  0.4703480453764064
  0.6421200826095599  0.4799820173323291  0.4511839660987719
  0.5749202861423468  0.6679525900257748  0.5377804412192987
  0.4432826442079144  0.7266685960298883  0.4826780661185911
  0.5221745804615956  0.7682803132567328  0.4927483855170424
  0.5158713142797062  0.7012166245317774  0.4359838837388277
  0.4694952613511648  0.6104365783564012  0.5933161910511684

NHC-Pd-CH2CH2                                      
   1.00000000000000     
    20.0000000000000000    0.0000000000000000    0.0000000000000000
     0.0000000000000000   20.0000000000000000    0.0000000000000000
     0.0000000000000000    0.0000000000000000   20.0000000000000000
   N    C    H    Pd
     2    29    40     1
Direct
  0.3671341280497871  0.4906544393103197  0.5746091742398470
  0.4627420034526376  0.4514385922136011  0.6051147243360833
  0.4326243475699630  0.5101850986683799  0.5847871928997695
  0.4178591005688817  0.3981127560486334  0.6076871852949624
  0.3571206747236419  0.4230513800118162  0.5883809886583126
  0.3147996640873300  0.5366730373370616  0.5556657713502805
  0.2773077084535827  0.5673866565024592  0.6071174319028431
  0.2271317381820533  0.6128066459409068  0.5879627965929709
  0.2151773632768989  0.6268957642598471  0.5203940256559189
  0.2533542214746102  0.5957979071301083  0.4705972788795706
  0.3040876740334033  0.5499066862799359  0.4871166765119901
  0.2928018838659890  0.5554381456547753  0.6809176153491371
  0.3285673260342332  0.6172957415768302  0.7104735793973608
  0.2299858482075216  0.5367990465919908  0.7216966591884664
  0.3470547431276628  0.5184087828947557  0.4324565992855901
  0.3932648893152741  0.5715795129941187  0.4006846591111753
  0.3043915051606207  0.4829595648809956  0.3787145997503469
  0.5330452969940445  0.4462289638947198  0.6209084798984923
  0.5540131963855575  0.4597918322725056  0.6870292162969335
  0.6229273384010241  0.4554018183244452  0.7005228653756029
  0.6685354827730927  0.4379757068514833  0.6503069709163122
  0.6461170453925897  0.4246306444452948  0.5853144772085047
  0.5777608282587752  0.4284639132185001  0.5691597171468071
  0.5049912391121699  0.4815434664680713  0.7413716758750170
  0.5144850300127288  0.4424860718355460  0.8072604813071402
  0.5106474570036044  0.5577411937561224  0.7531435012025799
  0.5539333110946553  0.4171440897922249  0.4975225292891996
  0.5813158324701403  0.3516457260267126  0.4671974958744475
  0.5721495497604571  0.4781363106292879  0.4536426025070174
  0.5172091940782151  0.6989069768939793  0.5455490841418947
  0.4924419002342556  0.6995041721766473  0.6109666732004709
  0.4331404521375519  0.3482678102472840  0.6226594895655602
  0.3085120128425384  0.3994934511069652  0.5835053199562231
  0.1977344842509074  0.6380105474774965  0.6264921640982665
  0.1761718856251134  0.6626202641411457  0.5065174602988572
  0.2442210326350908  0.6077173394943995  0.4180727881410239
  0.3277923962627026  0.5131333706250759  0.6845214046681208
  0.3420244139635212  0.6082371422950923  0.7631566207416530
  0.3744546465016890  0.6280987471174518  0.6820260140259090
  0.2956233062427897  0.6614393600390112  0.7083184218068799
  0.2441132411495038  0.5253282248179481  0.7737058264133422
  0.1936946629306753  0.5781978778078580  0.7230080895990362
  0.2047449143984487  0.4927090459230837  0.7003823636315921
  0.3792995691779089  0.4804601205569369  0.4558904917666885
  0.4259406149593016  0.5483787661419577  0.3628318518486992
  0.3635056732567113  0.6109765104582447  0.3761677166283013
  0.4248357553406693  0.5952010030230968  0.4392969071527694
  0.3371715465143258  0.4579845312773346  0.3421348406092371
  0.2712399564758897  0.4451229071862973  0.4011563339211477
  0.2729929602308707  0.5188941142971824  0.3512052416273760
  0.6410898103296103  0.4662997278627070  0.7508649729818166
  0.7219113314041143  0.4350109470415444  0.6618534954296774
  0.6821752064304140  0.4116871043196860  0.5463812327612170
  0.4539805167848112  0.4714273184002937  0.7233080173543703
  0.4751024014639860  0.4566151018066879  0.8431151706584878
  0.5119549519588171  0.3880777271150126  0.7990184175496091
  0.5630047023484815  0.4539472033581773  0.8306801506147939
  0.4743116140734289  0.5739490770912394  0.7913025844029686
  0.5612828904694288  0.5707225554967817  0.7706842615011215
  0.5006413550601472  0.5849817004118035  0.7063367248711578
  0.4990508022255627  0.4132005379531323  0.4982058599632072
  0.6360598047633430  0.3533678475190794  0.4614083757169299
  0.5689190878507977  0.3082574856598166  0.4987952378198801
  0.5595660086517162  0.3435906748666001  0.4172161477178355
  0.5526296291094894  0.4714902864023569  0.4025053957223880
  0.5508206664096990  0.5243550994022149  0.4748742049290732
  0.6268731893907922  0.4841276067328199  0.4507373696029085
  0.5707301316028299  0.6920471786010423  0.5360391604609991
  0.4883926285726676  0.7212755327333003  0.5046593303888257
  0.5260078456206376  0.6930855665120524  0.6537713339945043
  0.4439021543254977  0.7221017529601755  0.6225174114366939
  0.4739922761521648  0.6019001886375224  0.5675231727757942

NHC-Pd-CH2CH3                                      
   1.00000000000000     
    20.0000000000000000    0.0000000000000000    0.0000000000000000
     0.0000000000000000   20.0000000000000000    0.0000000000000000
     0.0000000000000000    0.0000000000000000   20.0000000000000000
   N    C    H    Pd
     2    29    41     1
Direct
  0.3664133780346610  0.4895480563180286  0.5756722101226424
  0.4621657920743996  0.4506565526472591  0.6061197169600943
  0.4314849365581288  0.5095964856928393  0.5872503494366460
  0.4180205446654228  0.3965519817441160  0.6061927787579278
  0.3572245147606362  0.4212489834363136  0.5869072164473532
  0.3142333697841386  0.5358058311205784  0.5569906088059497
  0.2751327154652359  0.5646546653526167  0.6083673519953110
  0.2255236875506565  0.6107617146444647  0.5893848309327324
  0.2156922021521444  0.6274023218246657  0.5220640496613805
  0.2553310949017994  0.5981418257849485  0.4723242265737516
  0.3055113091328350  0.5515798312659738  0.4886563651071113
  0.2884327458122034  0.5498031087507433  0.6820846108583264
  0.3260078014930960  0.6091248707910023  0.7145197381196663
  0.2241219470503483  0.5328069286867539  0.7212039742575044
  0.3499424669171592  0.5218310026023704  0.4341560920159212
  0.3989073115199807  0.5752604659469276  0.4072278775901367
  0.3088242359010964  0.4907108001937369  0.3766657860616660
  0.5325593442135184  0.4467950407875644  0.6216640878089050
  0.5540232474875494  0.4631871343544014  0.6869684262618442
  0.6231134167838830  0.4602708117229793  0.7000154378500486
  0.6685708234084459  0.4417874099657840  0.6500701589290050
  0.6458036059353470  0.4261427146123223  0.5857139211903872
  0.5772681321160554  0.4285269659050795  0.5700393296639662
  0.5054006729334322  0.4856255215294706  0.7413549385870889
  0.5121228221232635  0.4432867049257893  0.8055849766727594
  0.5148647984275481  0.5607862875974590  0.7566962205864728
  0.5532399493866196  0.4156987786929072  0.4987381380077077
  0.5801045140054998  0.3493207168764598  0.4699529022327589
  0.5718997770841278  0.4756243199387752  0.4535294548482987
  0.5148229344294321  0.6979436529896446  0.5669678511682016
  0.5126103239652094  0.7216788378399032  0.4941355219277991
  0.4337984764013896  0.3464224549522415  0.6195851375151000
  0.3090562585644993  0.3971711213036602  0.5805142292465693
  0.1947960260954194  0.6344312138008807  0.6278355110396447
  0.1771554497976506  0.6636498727136215  0.5083438165596550
  0.2476585380483116  0.6119465107942464  0.4200271977480609
  0.3215109960225374  0.5059221787206416  0.6850782292056505
  0.3379417652202606  0.5977158899123515  0.7671196946977206
  0.3729636456528860  0.6194034103756194  0.6875855701565180
  0.2949113856154971  0.6546004113562273  0.7132371971202480
  0.2369042026587699  0.5184687162995364  0.7728356977808498
  0.1900977897700814  0.5760066672140202  0.7239230262029668
  0.1968741722449007  0.4910733481577241  0.6977755294972793
  0.3801400205697257  0.4817348851368160  0.4567651364416906
  0.4320670177651320  0.5532890806808797  0.3690604023399994
  0.3712928157240729  0.6171014165592542  0.3843220695629238
  0.4300603727503176  0.5953832494896338  0.4480233392952720
  0.3425595906470228  0.4662598896339989  0.3406026527761903
  0.2731802234387083  0.4531960903091370  0.3955089209205420
  0.2803388999093366  0.5291643885552972  0.3493903263204291
  0.6414567379852758  0.4731576887033480  0.7498320305408267
  0.7220729205203140  0.4400237823126774  0.6612175608764486
  0.6817143400031230  0.4127266763706779  0.5468156413316451
  0.4541908268287385  0.4791377987601786  0.7223088071884588
  0.4739171451371083  0.4585475648528595  0.8422554592969912
  0.5057223015874275  0.3896219722781310  0.7949799578713637
  0.5614842314973801  0.4502354491325241  0.8290065040028812
  0.4786712216204349  0.5772015019021782  0.7948886193892700
  0.5656996648758641  0.5706099431883507  0.7755589705260991
  0.5071430237706626  0.5909872970587630  0.7111720595749232
  0.4983336151561595  0.4122926984476693  0.4994359843720985
  0.6349101216187765  0.3504095184055540  0.4644905262288537
  0.5670367789268145  0.3068260541775947  0.5024878168776893
  0.5584959506415400  0.3403766605776711  0.4200561145383955
  0.5526534334257401  0.4677613901107599  0.4024549316559134
  0.5504509202030754  0.5223016241464218  0.4735039994820050
  0.6266553690341047  0.4814260794023933  0.4507238824868147
  0.4864051104946592  0.7321000888543190  0.6000898464092771
  0.5669312250157800  0.6947741989818894  0.5855710822088059
  0.4608677647027701  0.7241996662673260  0.4751241847166717
  0.5344987372156487  0.7723304722553800  0.4876886581344544
  0.5408174373522022  0.6878141082243906  0.4608956227855426
  0.4728091935160413  0.6032766820812633  0.5779189432378882
