# Supplementary material for: Efficient electrocatalytic acetylene semihydrogenation by electron–rich metal sites in N–heterocyclic carbene metal complexes
Source: Nat Commun. 2021 Nov 12;12:6574. doi: 10.1038/s41467-021-26853-0 (PMC8589958; doi:10.1038/s41467-021-26853-0)
Supplement: Supplementary file 5 — Source Data [file 41467_2021_26853_MOESM5_ESM.xlsx]

## Sheet: Sheet1
Figure 1a
				NHC-Cu	NHC-Ag	NHC-Au	NHC-Pd
	Binding Energy (eV)			-1.21	-0.55	-1.28	-2.15
Figure 1b
				NHC-Cu	NHC-Ag	NHC-Au	NHC-Pd
	Bader Charge			0.1	0.12	0.27	0.15
Figure 1c
				Free Energy (eV)	Free Energy (eV)	Free Energy (eV)	Free Energy (eV)
				NHC-Cu	NHC-Ag	NHC-Au	NHC-Pd
				0.02174	-0.21928	-0.59665	-0.96643
				0.02174	-0.21928	-0.59665	-0.96643
				0.03664	-1.99242	-2.42815	-0.89721
				0.03664	-1.99242	-2.42815	-0.89721
				-1.34702	-1.62332	-1.87188	-2.29626
				-1.34702	-1.62332	-1.87188	-2.29626
				-0.67364	-2.62312	-3.13639	-1.57039
				-0.67364	-2.62312	-3.13639	-1.57039
Figure 2a
				current (A/cm2)	current (A/cm2)	current (A/cm2)	current (A/cm2)	current (A/cm2)	current (A/cm2)
			E(V vs RHE)	NHC-Cu	NHC-Ag	NHC-Au	NHC-Pd	NHC	GDE
			-0.17951	-0.00118	-0.0002503	-0.0002817	-0.0005517	-0.0007498	-0.0005146
			-0.18051	-0.00116	-0.000261233	-0.0002867	-0.0005851	-0.0006781	-0.0005117
			-0.18151	-0.00115	-0.00027192	-0.0002917	-0.0005826	-0.0006351	-0.0005088
			-0.18251	-0.00113	-0.0002824	-0.0002967	-0.0005802	-0.0006087	-0.0005061
			-0.18351	-0.00112	-0.000292667	-0.0003015	-0.0005779	-0.0005883	-0.0005034
			-0.18451	-0.0011	-0.000302691	-0.0003064	-0.0005757	-0.000577	-0.0005009
			-0.18551	-0.00109	-0.000312485	-0.0003112	-0.0005736	-0.0005663	-0.0004983
			-0.18651	-0.00108	-0.00032206	-0.0003159	-0.0005716	-0.0005567	-0.0004959
			-0.18751	-0.00106	-0.000331406	-0.0003207	-0.0005697	-0.000545	-0.0004936
			-0.18851	-0.00105	-0.000340526	-0.0003253	-0.0005678	-0.0005422	-0.0004913
			-0.18951	-0.00104	-0.000349414	-0.0003299	-0.0005661	-0.0005379	-0.0004891
			-0.19051	-0.00103	-0.000358074	-0.0003345	-0.0005644	-0.0005361	-0.000487
			-0.19151	-0.00102	-0.000366508	-0.000339	-0.0005629	-0.0005323	-0.0004849
			-0.19251	-0.00101	-0.000374674	-0.0003435	-0.0005614	-0.0005306	-0.000483
			-0.19351	-0.001	-0.000382572	-0.000348	-0.00056	-0.0005226	-0.0004811
			-0.19451	-0.0009935	-0.00039021	-0.0003523	-0.0005587	-0.0005264	-0.0004793
			-0.19551	-0.0009856	-0.0003976	-0.0003567	-0.0005575	-0.0005263	-0.0004775
			-0.19651	-0.0009782	-0.000404754	-0.000361	-0.0005564	-0.0005252	-0.0004759
			-0.19751	-0.0009714	-0.000411692	-0.0003652	-0.0005554	-0.0005248	-0.0004743
			-0.19851	-0.0009652	-0.000418423	-0.0003694	-0.0005544	-0.0005238	-0.0004728
			-0.19951	-0.0009595	-0.000424968	-0.0003736	-0.0005536	-0.0005231	-0.0004714
			-0.20051	-0.0009544	-0.000431342	-0.0003777	-0.0005528	-0.0005205	-0.0004701
			-0.20151	-0.0009498	-0.000437562	-0.0003818	-0.0005522	-0.0005198	-0.0004688
			-0.20251	-0.0009458	-0.000443649	-0.0003858	-0.0005516	-0.0005215	-0.0004676
			-0.20351	-0.0009423	-0.00044962	-0.0003898	-0.0005511	-0.0005227	-0.0004665
			-0.20451	-0.0009407	-0.000455494	-0.0003937	-0.0005508	-0.0005204	-0.0004657
			-0.20551	-0.0009397	-0.000461287	-0.0003976	-0.0005505	-0.0005184	-0.0004649
			-0.20651	-0.0009392	-0.000467009	-0.0004015	-0.0005503	-0.0005191	-0.0004642
			-0.20751	-0.0009392	-0.000472674	-0.0004053	-0.0005502	-0.0005186	-0.0004636
			-0.20851	-0.0009397	-0.000478288	-0.000409	-0.0005502	-0.0005142	-0.0004631
			-0.20951	-0.0009407	-0.000483861	-0.0004127	-0.0005503	-0.0005174	-0.0004626
			-0.21051	-0.0009421	-0.000489395	-0.0004162	-0.0005505	-0.0005182	-0.0004621
			-0.21151	-0.0009439	-0.000494903	-0.0004197	-0.0005508	-0.0005198	-0.0004618
			-0.21251	-0.000946	-0.000500394	-0.0004232	-0.0005512	-0.0005204	-0.0004615
			-0.21351	-0.0009485	-0.000505875	-0.0004266	-0.0005516	-0.0005211	-0.0004612
			-0.21451	-0.0009513	-0.000511354	-0.00043	-0.0005522	-0.0005211	-0.0004609
			-0.21551	-0.0009544	-0.000516837	-0.0004334	-0.0005528	-0.0005209	-0.0004607
			-0.21651	-0.0009577	-0.000522333	-0.0004367	-0.0005536	-0.0005213	-0.0004606
			-0.21751	-0.0009612	-0.000527848	-0.0004399	-0.0005544	-0.0005203	-0.0004604
			-0.21851	-0.000965	-0.000533386	-0.0004432	-0.0005552	-0.0005224	-0.0004603
			-0.21951	-0.0009689	-0.000538954	-0.0004463	-0.0005562	-0.0005223	-0.0004601
			-0.22051	-0.0009729	-0.000544559	-0.0004494	-0.0005573	-0.0005244	-0.0004599
			-0.22151	-0.000977	-0.000550202	-0.0004524	-0.0005584	-0.0005238	-0.0004598
			-0.22251	-0.0009812	-0.000555885	-0.0004554	-0.0005596	-0.0005254	-0.0004596
			-0.22351	-0.0009854	-0.000561609	-0.0004583	-0.0005609	-0.0005255	-0.0004594
			-0.22451	-0.0009897	-0.000567376	-0.0004611	-0.0005622	-0.0005259	-0.0004592
			-0.22551	-0.0009939	-0.000573189	-0.0004639	-0.0005636	-0.0005271	-0.0004591
			-0.22651	-0.0009982	-0.000579052	-0.0004667	-0.0005651	-0.0005279	-0.0004589
			-0.22751	-0.001	-0.000584966	-0.0004695	-0.0005667	-0.000528	-0.0004588
			-0.22851	-0.00101	-0.000590936	-0.0004723	-0.0005683	-0.0005293	-0.0004587
			-0.22951	-0.00101	-0.000596964	-0.0004752	-0.00057	-0.0005309	-0.0004586
			-0.23051	-0.00102	-0.000603462	-0.000478	-0.0005717	-0.0005307	-0.0004586
			-0.23151	-0.00102	-0.000609927	-0.0004808	-0.0005735	-0.0005334	-0.0004585
			-0.23251	-0.00103	-0.00061636	-0.0004836	-0.0005754	-0.0005335	-0.0004586
			-0.23351	-0.00103	-0.000622766	-0.0004863	-0.0005773	-0.0005323	-0.0004586
			-0.23451	-0.00103	-0.000629147	-0.000489	-0.0005792	-0.0005324	-0.0004586
			-0.23551	-0.00104	-0.000635503	-0.0004917	-0.0005812	-0.0005323	-0.0004586
			-0.23651	-0.00104	-0.000641838	-0.0004942	-0.0005833	-0.0005333	-0.0004586
			-0.23751	-0.00105	-0.000648152	-0.0004966	-0.0005854	-0.0005441	-0.0004586
			-0.23851	-0.00105	-0.000654451	-0.000499	-0.0005875	-0.0005463	-0.0004587
			-0.23951	-0.00106	-0.000660738	-0.0005013	-0.0005897	-0.0005506	-0.0004587
			-0.24051	-0.00107	-0.000667014	-0.0005036	-0.0005919	-0.0005545	-0.0004588
			-0.24151	-0.00107	-0.000673281	-0.000506	-0.0005942	-0.0005526	-0.0004589
			-0.24251	-0.00108	-0.00067954	-0.0005084	-0.0005965	-0.0005492	-0.000459
			-0.24351	-0.00108	-0.000685798	-0.0005107	-0.0005988	-0.0005464	-0.0004592
			-0.24451	-0.00109	-0.000692058	-0.0005132	-0.0006012	-0.0005455	-0.0004594
			-0.24551	-0.0011	-0.000698313	-0.0005156	-0.0006036	-0.0005478	-0.0004596
			-0.24651	-0.0011	-0.000704573	-0.0005181	-0.0006061	-0.0005501	-0.0004598
			-0.24751	-0.00111	-0.000710841	-0.0005205	-0.0006085	-0.0005512	-0.00046
			-0.24851	-0.00111	-0.000717117	-0.0005229	-0.000611	-0.0005483	-0.0004602
			-0.24951	-0.00112	-0.000723414	-0.0005254	-0.0006135	-0.0005482	-0.0004604
			-0.25051	-0.00113	-0.000729724	-0.0005278	-0.0006161	-0.0005477	-0.0004606
			-0.25151	-0.00113	-0.000736048	-0.0005302	-0.0006187	-0.000548	-0.0004609
			-0.25251	-0.00114	-0.000742397	-0.0005327	-0.0006213	-0.0005504	-0.0004611
			-0.25351	-0.00115	-0.000748763	-0.0005351	-0.0006239	-0.0005517	-0.0004613
			-0.25451	-0.00115	-0.000755159	-0.0005376	-0.0006266	-0.0005579	-0.0004616
			-0.25551	-0.00116	-0.000761579	-0.00054	-0.0006293	-0.000549	-0.0004618
			-0.25651	-0.00117	-0.000768036	-0.0005425	-0.000632	-0.0005512	-0.0004621
			-0.25751	-0.00118	-0.000774529	-0.000545	-0.0006347	-0.0005546	-0.0004624
			-0.25851	-0.00118	-0.000781061	-0.0005475	-0.0006374	-0.0005584	-0.0004627
			-0.25951	-0.00119	-0.000787625	-0.0005501	-0.0006402	-0.0005603	-0.0004629
			-0.26051	-0.0012	-0.000794231	-0.0005528	-0.000643	-0.0005671	-0.0004632
			-0.26151	-0.0012	-0.00080088	-0.0005555	-0.0006458	-0.0005665	-0.0004633
			-0.26251	-0.00121	-0.000807574	-0.0005582	-0.0006487	-0.0005657	-0.0004635
			-0.26351	-0.00122	-0.000814315	-0.000561	-0.0006516	-0.0005582	-0.0004635
			-0.26451	-0.00123	-0.000821103	-0.0005638	-0.0006545	-0.0005576	-0.0004634
			-0.26551	-0.00124	-0.000827939	-0.0005666	-0.0006574	-0.0005568	-0.0004633
			-0.26651	-0.00125	-0.000834824	-0.0005694	-0.0006604	-0.0005576	-0.0004632
			-0.26751	-0.00125	-0.000841759	-0.0005722	-0.0006634	-0.0005577	-0.000463
			-0.26851	-0.00126	-0.000848755	-0.000575	-0.0006664	-0.0005544	-0.0004627
			-0.26951	-0.00127	-0.000855803	-0.0005779	-0.0006695	-0.0005555	-0.0004625
			-0.27051	-0.00128	-0.000862912	-0.0005808	-0.0006726	-0.0005563	-0.0004624
			-0.27151	-0.00129	-0.000870073	-0.0005838	-0.0006757	-0.0005509	-0.0004623
			-0.27251	-0.0013	-0.000877298	-0.0005869	-0.0006788	-0.0005553	-0.0004622
			-0.27351	-0.00131	-0.000884575	-0.0005901	-0.000682	-0.0005504	-0.0004622
			-0.27451	-0.00132	-0.000891916	-0.0005933	-0.0006853	-0.0005565	-0.0004622
			-0.27551	-0.00133	-0.000899319	-0.0005965	-0.0006885	-0.0005586	-0.0004623
			-0.27651	-0.00134	-0.000906785	-0.0005998	-0.0006919	-0.0005598	-0.0004624
			-0.27751	-0.00135	-0.000914314	-0.0006032	-0.0006952	-0.0005558	-0.0004625
			-0.27851	-0.00136	-0.000921905	-0.0006066	-0.0006986	-0.0005605	-0.0004626
			-0.27951	-0.00137	-0.000929568	-0.00061	-0.0007021	-0.0005567	-0.0004627
			-0.28051	-0.00138	-0.000937293	-0.0006134	-0.0007056	-0.0005632	-0.0004628
			-0.28151	-0.00139	-0.000945079	-0.0006168	-0.0007092	-0.0005643	-0.0004628
			-0.28251	-0.0014	-0.000952937	-0.0006203	-0.0007128	-0.0005689	-0.0004628
			-0.28351	-0.00141	-0.000960855	-0.0006238	-0.0007165	-0.0005698	-0.0004628
			-0.28451	-0.00142	-0.000968845	-0.0006273	-0.0007202	-0.000564	-0.0004627
			-0.28551	-0.00143	-0.000976904	-0.0006309	-0.000724	-0.0005611	-0.0004625
			-0.28651	-0.00144	-0.000985024	-0.0006345	-0.0007278	-0.000564	-0.0004624
			-0.28751	-0.00146	-0.000993214	-0.000638	-0.0007318	-0.0005648	-0.0004621
			-0.28851	-0.00147	-0.001	-0.0006415	-0.0007358	-0.000572	-0.0004619
			-0.28951	-0.00148	-0.00101	-0.0006451	-0.0007398	-0.0005741	-0.0004616
			-0.29051	-0.00149	-0.00102	-0.0006485	-0.000744	-0.0005724	-0.0004613
			-0.29151	-0.0015	-0.00103	-0.0006519	-0.0007482	-0.000566	-0.0004609
			-0.29251	-0.00152	-0.00104	-0.0006552	-0.0007525	-0.0005699	-0.0004606
			-0.29351	-0.00153	-0.00104	-0.0006584	-0.0007568	-0.0005711	-0.0004604
			-0.29451	-0.00154	-0.00105	-0.0006616	-0.0007613	-0.0005757	-0.0004602
			-0.29551	-0.00156	-0.00106	-0.0006647	-0.0007658	-0.0005766	-0.0004602
			-0.29651	-0.00157	-0.00107	-0.0006678	-0.0007705	-0.0005746	-0.0004602
			-0.29751	-0.00158	-0.00108	-0.0006709	-0.0007752	-0.0005693	-0.0004603
			-0.29851	-0.0016	-0.00109	-0.0006739	-0.00078	-0.0005731	-0.0004605
			-0.29951	-0.00161	-0.0011	-0.0006771	-0.0007849	-0.0005781	-0.0004608
			-0.30051	-0.00162	-0.00111	-0.0006803	-0.0007899	-0.0005703	-0.0004611
			-0.30151	-0.00164	-0.00112	-0.0006835	-0.000795	-0.0005746	-0.0004614
			-0.30251	-0.00165	-0.00113	-0.0006869	-0.0008003	-0.0005777	-0.0004617
			-0.30351	-0.00167	-0.00113	-0.0006903	-0.0008056	-0.0005799	-0.0004621
			-0.30451	-0.00168	-0.00114	-0.0006937	-0.000811	-0.0005807	-0.0004625
			-0.30551	-0.0017	-0.00115	-0.0006972	-0.0008166	-0.0005839	-0.0004629
			-0.30651	-0.00171	-0.00116	-0.0007008	-0.0008222	-0.0005746	-0.0004633
			-0.30751	-0.00173	-0.00117	-0.0007046	-0.000828	-0.0005729	-0.0004636
			-0.30851	-0.00175	-0.00118	-0.0007084	-0.0008339	-0.000578	-0.0004639
			-0.30951	-0.00176	-0.00119	-0.0007122	-0.0008399	-0.0005806	-0.0004642
			-0.31051	-0.00178	-0.0012	-0.0007161	-0.0008461	-0.0005821	-0.0004645
			-0.31151	-0.00179	-0.00121	-0.0007201	-0.0008524	-0.0005829	-0.0004648
			-0.31251	-0.00181	-0.00122	-0.0007242	-0.0008588	-0.0005784	-0.0004652
			-0.31351	-0.00183	-0.00124	-0.0007283	-0.0008653	-0.0005766	-0.0004656
			-0.31451	-0.00185	-0.00125	-0.0007326	-0.000872	-0.0005767	-0.0004661
			-0.31551	-0.00186	-0.00126	-0.000737	-0.0008788	-0.0005801	-0.0004666
			-0.31651	-0.00188	-0.00127	-0.0007415	-0.0008858	-0.0005838	-0.0004672
			-0.31751	-0.0019	-0.00128	-0.0007461	-0.0008929	-0.0005888	-0.0004678
			-0.31851	-0.00192	-0.00129	-0.0007508	-0.0009001	-0.0005846	-0.0004684
			-0.31951	-0.00193	-0.0013	-0.0007557	-0.0009075	-0.0005812	-0.000469
			-0.32051	-0.00195	-0.00131	-0.0007607	-0.000915	-0.0005868	-0.0004695
			-0.32151	-0.00197	-0.00132	-0.0007658	-0.0009227	-0.0005916	-0.0004701
			-0.32251	-0.00199	-0.00134	-0.0007711	-0.0009306	-0.0005926	-0.0004706
			-0.32351	-0.00201	-0.00135	-0.0007766	-0.0009386	-0.000598	-0.000471
			-0.32451	-0.00203	-0.00136	-0.0007821	-0.0009468	-0.00059	-0.0004713
			-0.32551	-0.00205	-0.00137	-0.0007878	-0.0009551	-0.0005928	-0.0004716
			-0.32651	-0.00207	-0.00138	-0.0007936	-0.0009636	-0.0005868	-0.0004718
			-0.32751	-0.00209	-0.0014	-0.0007994	-0.0009722	-0.0005904	-0.0004719
			-0.32851	-0.00211	-0.00141	-0.0008052	-0.0009811	-0.0005962	-0.0004719
			-0.32951	-0.00213	-0.00142	-0.0008111	-0.0009901	-0.0005998	-0.0004718
			-0.33051	-0.00215	-0.00144	-0.000817	-0.0009993	-0.0005951	-0.0004716
			-0.33151	-0.00217	-0.00145	-0.000823	-0.00101	-0.0005938	-0.0004715
			-0.33251	-0.00219	-0.00146	-0.0008291	-0.00102	-0.0005975	-0.0004712
			-0.33351	-0.00222	-0.00148	-0.000835	-0.00103	-0.0006024	-0.0004709
			-0.33451	-0.00224	-0.00149	-0.0008409	-0.00104	-0.0006066	-0.0004707
			-0.33551	-0.00226	-0.00151	-0.0008468	-0.00105	-0.0006451	-0.0004704
			-0.33651	-0.00229	-0.00152	-0.0008527	-0.00106	-0.0006696	-0.0004702
			-0.33751	-0.00231	-0.00154	-0.0008584	-0.00107	-0.0006286	-0.00047
			-0.33851	-0.00233	-0.00155	-0.0008641	-0.00108	-0.0006247	-0.0004698
			-0.33951	-0.00236	-0.00157	-0.0008697	-0.00109	-0.0006279	-0.0004697
			-0.34051	-0.00239	-0.00158	-0.0008753	-0.0011	-0.0006276	-0.0004697
			-0.34151	-0.00241	-0.0016	-0.0008809	-0.00111	-0.000626	-0.0004697
			-0.34251	-0.00244	-0.00162	-0.0008864	-0.00112	-0.0006193	-0.0004696
			-0.34351	-0.00246	-0.00163	-0.000892	-0.00113	-0.0006173	-0.0004696
			-0.34451	-0.00249	-0.00165	-0.0008976	-0.00115	-0.000615	-0.0004695
			-0.34551	-0.00252	-0.00167	-0.0009034	-0.00116	-0.0006196	-0.0004694
			-0.34651	-0.00254	-0.00168	-0.0009092	-0.00117	-0.0006222	-0.0004692
			-0.34751	-0.00257	-0.0017	-0.0009152	-0.00118	-0.0006245	-0.000469
			-0.34851	-0.0026	-0.00172	-0.0009213	-0.0012	-0.0006197	-0.0004688
			-0.34951	-0.00263	-0.00174	-0.0009275	-0.00121	-0.0006172	-0.0004687
			-0.35051	-0.00266	-0.00176	-0.0009337	-0.00122	-0.0006226	-0.0004687
			-0.35151	-0.00269	-0.00178	-0.0009401	-0.00124	-0.0006254	-0.0004687
			-0.35251	-0.00272	-0.0018	-0.0009465	-0.00125	-0.0006284	-0.0004688
			-0.35351	-0.00275	-0.00182	-0.0009531	-0.00126	-0.0006309	-0.000469
			-0.35451	-0.00278	-0.00184	-0.0009598	-0.00128	-0.0006264	-0.0004692
			-0.35551	-0.00281	-0.00186	-0.0009666	-0.00129	-0.0006253	-0.0004695
			-0.35651	-0.00284	-0.00188	-0.0009734	-0.00131	-0.0006246	-0.0004698
			-0.35751	-0.00287	-0.0019	-0.0009804	-0.00132	-0.0006306	-0.0004703
			-0.35851	-0.0029	-0.00192	-0.0009875	-0.00134	-0.0006336	-0.0004707
			-0.35951	-0.00293	-0.00194	-0.0009948	-0.00135	-0.0006365	-0.0004713
			-0.36051	-0.00296	-0.00196	-0.001	-0.00137	-0.0006344	-0.0004719
			-0.36151	-0.003	-0.00198	-0.00101	-0.00138	-0.000633	-0.0004725
			-0.36251	-0.00303	-0.002	-0.00102	-0.0014	-0.0006331	-0.0004732
			-0.36351	-0.00306	-0.00202	-0.00103	-0.00141	-0.0006334	-0.0004738
			-0.36451	-0.0031	-0.00205	-0.00103	-0.00143	-0.0006382	-0.0004744
			-0.36551	-0.00313	-0.00207	-0.00104	-0.00145	-0.0006439	-0.000475
			-0.36651	-0.00317	-0.00209	-0.00105	-0.00146	-0.0006419	-0.0004756
			-0.36751	-0.0032	-0.00212	-0.00106	-0.00148	-0.0006405	-0.0004762
			-0.36851	-0.00324	-0.00214	-0.00107	-0.0015	-0.0006403	-0.0004768
			-0.36951	-0.00327	-0.00216	-0.00108	-0.00152	-0.0006484	-0.0004773
			-0.37051	-0.00331	-0.00219	-0.00109	-0.00153	-0.0006547	-0.0004778
			-0.37151	-0.00334	-0.00221	-0.0011	-0.00155	-0.0006585	-0.0004783
			-0.37251	-0.00338	-0.00224	-0.00111	-0.00157	-0.0006534	-0.0004788
			-0.37351	-0.00342	-0.00226	-0.00112	-0.00159	-0.0006532	-0.0004792
			-0.37451	-0.00346	-0.00229	-0.00113	-0.00161	-0.0006595	-0.0004797
			-0.37551	-0.00349	-0.00232	-0.00114	-0.00162	-0.000664	-0.0004802
			-0.37651	-0.00353	-0.00234	-0.00115	-0.00165	-0.0006669	-0.0004807
			-0.37751	-0.00357	-0.00237	-0.00116	-0.00166	-0.0006707	-0.0004812
			-0.37851	-0.00361	-0.0024	-0.00117	-0.00168	-0.0006663	-0.0004816
			-0.37951	-0.00365	-0.00243	-0.00118	-0.0017	-0.0006647	-0.0004821
			-0.38051	-0.00369	-0.00246	-0.00119	-0.00172	-0.0006709	-0.0004825
			-0.38151	-0.00374	-0.00249	-0.0012	-0.00175	-0.0006748	-0.0004827
			-0.38251	-0.00378	-0.00252	-0.00121	-0.00177	-0.0006785	-0.0004829
			-0.38351	-0.00382	-0.00255	-0.00122	-0.00179	-0.0006806	-0.000483
			-0.38451	-0.00386	-0.00258	-0.00123	-0.00181	-0.0006774	-0.0004829
			-0.38551	-0.00391	-0.00261	-0.00124	-0.00183	-0.0006764	-0.0004828
			-0.38651	-0.00395	-0.00264	-0.00125	-0.00185	-0.0006832	-0.0004825
			-0.38751	-0.004	-0.00268	-0.00126	-0.00187	-0.0006878	-0.0004822
			-0.38851	-0.00404	-0.00271	-0.00128	-0.0019	-0.00069	-0.0004818
			-0.38951	-0.00409	-0.00274	-0.00129	-0.00192	-0.0006927	-0.0004813
			-0.39051	-0.00413	-0.00278	-0.0013	-0.00194	-0.0006888	-0.0004807
			-0.39151	-0.00418	-0.00281	-0.00131	-0.00197	-0.000687	-0.0004801
			-0.39251	-0.00423	-0.00285	-0.00132	-0.00199	-0.0006921	-0.0004795
			-0.39351	-0.00428	-0.00289	-0.00133	-0.00201	-0.0006968	-0.000479
			-0.39451	-0.00433	-0.00292	-0.00135	-0.00204	-0.0007026	-0.0004785
			-0.39551	-0.00438	-0.00296	-0.00136	-0.00206	-0.0007051	-0.000478
			-0.39651	-0.00443	-0.003	-0.00137	-0.00209	-0.0007003	-0.0004777
			-0.39751	-0.00448	-0.00304	-0.00138	-0.00211	-0.0006993	-0.0004774
			-0.39851	-0.00453	-0.00308	-0.0014	-0.00214	-0.0007088	-0.0004773
			-0.39951	-0.00458	-0.00312	-0.00141	-0.00216	-0.0007127	-0.0004771
			-0.40051	-0.00464	-0.00316	-0.00142	-0.00219	-0.0007173	-0.0004769
			-0.40151	-0.00469	-0.0032	-0.00144	-0.00222	-0.0007197	-0.0004768
			-0.40251	-0.00475	-0.00325	-0.00145	-0.00224	-0.0007138	-0.0004767
			-0.40351	-0.0048	-0.00329	-0.00146	-0.00227	-0.0007146	-0.0004767
			-0.40451	-0.00486	-0.00333	-0.00148	-0.0023	-0.0007217	-0.0004767
			-0.40551	-0.00491	-0.00338	-0.00149	-0.00232	-0.0007279	-0.0004767
			-0.40651	-0.00497	-0.00343	-0.00151	-0.00235	-0.0007303	-0.0004768
			-0.40751	-0.00503	-0.00347	-0.00152	-0.00238	-0.0007338	-0.000477
			-0.40851	-0.00509	-0.00352	-0.00154	-0.00241	-0.0007294	-0.0004772
			-0.40951	-0.00515	-0.00357	-0.00155	-0.00244	-0.0007284	-0.0004775
			-0.41051	-0.00521	-0.00362	-0.00157	-0.00247	-0.0007376	-0.0004778
			-0.41151	-0.00527	-0.00367	-0.00158	-0.00249	-0.0007405	-0.000478
			-0.41251	-0.00534	-0.00372	-0.0016	-0.00252	-0.0007489	-0.0004782
			-0.41351	-0.0054	-0.00377	-0.00161	-0.00256	-0.0007515	-0.0004784
			-0.41451	-0.00546	-0.00382	-0.00163	-0.00259	-0.0007482	-0.0004785
			-0.41551	-0.00553	-0.00387	-0.00165	-0.00262	-0.0007464	-0.0004787
			-0.41651	-0.00559	-0.00393	-0.00166	-0.00265	-0.000752	-0.0004788
			-0.41751	-0.00566	-0.00398	-0.00168	-0.00268	-0.0007591	-0.000479
			-0.41851	-0.00572	-0.00404	-0.0017	-0.00271	-0.0007614	-0.0004792
			-0.41951	-0.00579	-0.00409	-0.00171	-0.00274	-0.0007657	-0.0004795
			-0.42051	-0.00586	-0.00415	-0.00173	-0.00278	-0.0007684	-0.0004798
			-0.42151	-0.00592	-0.00421	-0.00175	-0.00281	-0.0007635	-0.0004801
			-0.42251	-0.00599	-0.00427	-0.00177	-0.00284	-0.0007724	-0.0004804
			-0.42351	-0.00606	-0.00432	-0.00179	-0.00288	-0.0007748	-0.0004807
			-0.42451	-0.00613	-0.00438	-0.00181	-0.00291	-0.0007815	-0.000481
			-0.42551	-0.0062	-0.00445	-0.00183	-0.00295	-0.0007853	-0.0004812
			-0.42651	-0.00628	-0.00451	-0.00185	-0.00298	-0.0007816	-0.0004813
			-0.42751	-0.00635	-0.00457	-0.00186	-0.00302	-0.0007822	-0.0004813
			-0.42851	-0.00642	-0.00463	-0.00189	-0.00306	-0.0007936	-0.0004813
			-0.42951	-0.00649	-0.0047	-0.00191	-0.00309	-0.000799	-0.0004812
			-0.43051	-0.00657	-0.00476	-0.00193	-0.00313	-0.0008038	-0.0004812
			-0.43151	-0.00664	-0.00483	-0.00195	-0.00317	-0.0008053	-0.0004812
			-0.43251	-0.00671	-0.0049	-0.00197	-0.0032	-0.0008017	-0.0004812
			-0.43351	-0.00679	-0.00496	-0.00199	-0.00324	-0.0008023	-0.0004813
			-0.43451	-0.00686	-0.00503	-0.00201	-0.00328	-0.0008034	-0.0004815
			-0.43551	-0.00694	-0.0051	-0.00203	-0.00332	-0.000813	-0.0004816
			-0.43651	-0.00702	-0.00517	-0.00206	-0.00336	-0.0008211	-0.0004817
			-0.43751	-0.0071	-0.00524	-0.00208	-0.0034	-0.0008232	-0.0004818
			-0.43851	-0.00718	-0.00532	-0.0021	-0.00344	-0.0008233	-0.0004819
			-0.43951	-0.00725	-0.00539	-0.00212	-0.00348	-0.000823	-0.0004821
			-0.44051	-0.00733	-0.00546	-0.00215	-0.00352	-0.000836	-0.0004824
			-0.44151	-0.00741	-0.00554	-0.00217	-0.00357	-0.000841	-0.0004828
			-0.44251	-0.00749	-0.00561	-0.00219	-0.00361	-0.0008456	-0.0004832
			-0.44351	-0.00757	-0.00569	-0.00222	-0.00365	-0.0008507	-0.0004837
			-0.44451	-0.00766	-0.00577	-0.00224	-0.0037	-0.0008471	-0.0004843
			-0.44551	-0.00774	-0.00585	-0.00226	-0.00374	-0.0008473	-0.0004849
			-0.44651	-0.00782	-0.00593	-0.00229	-0.00379	-0.0008585	-0.0004854
			-0.44751	-0.00791	-0.00601	-0.00231	-0.00383	-0.0008633	-0.0004859
			-0.44851	-0.00799	-0.00609	-0.00234	-0.00388	-0.0008688	-0.0004865
			-0.44951	-0.00808	-0.00617	-0.00236	-0.00392	-0.000875	-0.000487
			-0.45051	-0.00817	-0.00625	-0.00239	-0.00397	-0.0008726	-0.0004875
			-0.45151	-0.00826	-0.00634	-0.00241	-0.00402	-0.0008724	-0.000488
			-0.45251	-0.00835	-0.00642	-0.00244	-0.00407	-0.0008751	-0.0004886
			-0.45351	-0.00844	-0.00651	-0.00247	-0.00411	-0.0008846	-0.0004892
			-0.45451	-0.00854	-0.0066	-0.00249	-0.00416	-0.0008899	-0.0004897
			-0.45551	-0.00863	-0.00669	-0.00252	-0.00421	-0.000898	-0.0004902
			-0.45651	-0.00873	-0.00678	-0.00255	-0.00426	-0.0008984	-0.0004907
			-0.45751	-0.00883	-0.00687	-0.00257	-0.00431	-0.000899	-0.000491
			-0.45851	-0.00893	-0.00696	-0.0026	-0.00436	-0.0009089	-0.0004912
			-0.45951	-0.00903	-0.00705	-0.00263	-0.00441	-0.0009162	-0.0004914
			-0.46051	-0.00912	-0.00715	-0.00266	-0.00447	-0.0009188	-0.0004916
			-0.46151	-0.00923	-0.00725	-0.00268	-0.00452	-0.0009277	-0.0004918
			-0.46251	-0.00933	-0.00735	-0.00271	-0.00457	-0.0009238	-0.000492
			-0.46351	-0.00943	-0.00744	-0.00274	-0.00462	-0.0009269	-0.0004922
			-0.46451	-0.00954	-0.00755	-0.00277	-0.00468	-0.0009298	-0.0004924
			-0.46551	-0.00965	-0.00765	-0.0028	-0.00473	-0.0009372	-0.0004925
			-0.46651	-0.00975	-0.00775	-0.00283	-0.00479	-0.0009464	-0.0004925
			-0.46751	-0.00986	-0.00786	-0.00286	-0.00485	-0.0009504	-0.0004925
			-0.46851	-0.00997	-0.00796	-0.00289	-0.0049	-0.0009515	-0.0004925
			-0.46951	-0.01009	-0.00807	-0.00292	-0.00496	-0.0009532	-0.0004924
			-0.47051	-0.0102	-0.00818	-0.00295	-0.00502	-0.0009575	-0.0004923
			-0.47151	-0.01031	-0.00829	-0.00298	-0.00507	-0.0009606	-0.0004921
			-0.47251	-0.01043	-0.0084	-0.00301	-0.00513	-0.0009659	-0.0004919
			-0.47351	-0.01054	-0.00852	-0.00304	-0.00519	-0.0009767	-0.0004918
			-0.47451	-0.01066	-0.00863	-0.00308	-0.00525	-0.0009795	-0.0004916
			-0.47551	-0.01077	-0.00875	-0.00311	-0.00531	-0.0009819	-0.0004915
			-0.47651	-0.01089	-0.00887	-0.00314	-0.00537	-0.0009865	-0.0004915
			-0.47751	-0.01101	-0.00899	-0.00317	-0.00544	-0.0009914	-0.0004915
			-0.47851	-0.01113	-0.00911	-0.00321	-0.0055	-0.001	-0.0004915
			-0.47951	-0.01124	-0.00923	-0.00324	-0.00556	-0.00101	-0.0004915
			-0.48051	-0.01136	-0.00936	-0.00327	-0.00563	-0.00101	-0.0004915
			-0.48151	-0.01148	-0.00948	-0.00331	-0.00569	-0.00102	-0.0004915
			-0.48251	-0.0116	-0.00961	-0.00334	-0.00576	-0.00102	-0.0004915
			-0.48351	-0.01173	-0.00974	-0.00337	-0.00582	-0.00103	-0.0004915
			-0.48451	-0.01185	-0.00987	-0.00341	-0.00589	-0.00103	-0.0004916
			-0.48551	-0.01197	-0.01	-0.00344	-0.00596	-0.00104	-0.0004918
			-0.48651	-0.01209	-0.01013	-0.00348	-0.00603	-0.00104	-0.0004921
			-0.48751	-0.01221	-0.01027	-0.00351	-0.0061	-0.00105	-0.0004926
			-0.48851	-0.01234	-0.0104	-0.00355	-0.00617	-0.00105	-0.000493
			-0.48951	-0.01246	-0.01054	-0.00358	-0.00624	-0.00106	-0.0004936
			-0.49051	-0.01259	-0.01067	-0.00362	-0.00631	-0.00107	-0.0004942
			-0.49151	-0.01272	-0.01081	-0.00366	-0.00638	-0.00107	-0.0004948
			-0.49251	-0.01284	-0.01095	-0.00369	-0.00645	-0.00108	-0.0004954
			-0.49351	-0.01297	-0.01109	-0.00373	-0.00653	-0.00108	-0.000496
			-0.49451	-0.0131	-0.01123	-0.00377	-0.0066	-0.00109	-0.0004965
			-0.49551	-0.01324	-0.01138	-0.00381	-0.00668	-0.00109	-0.0004969
			-0.49651	-0.01337	-0.01152	-0.00384	-0.00676	-0.0011	-0.0004974
			-0.49751	-0.0135	-0.01166	-0.00388	-0.00683	-0.00111	-0.0004979
			-0.49851	-0.01364	-0.01181	-0.00392	-0.00691	-0.00112	-0.0004985
			-0.49951	-0.01377	-0.01195	-0.00396	-0.00699	-0.00112	-0.0004991
			-0.50051	-0.01391	-0.0121	-0.004	-0.00707	-0.00113	-0.0004997
			-0.50151	-0.01405	-0.01225	-0.00405	-0.00715	-0.00114	-0.0005004
			-0.50251	-0.01419	-0.0124	-0.00409	-0.00724	-0.00114	-0.000501
			-0.50351	-0.01433	-0.01255	-0.00413	-0.00732	-0.00115	-0.0005016
			-0.50451	-0.01448	-0.0127	-0.00417	-0.0074	-0.00116	-0.0005023
			-0.50551	-0.01462	-0.01285	-0.00421	-0.00749	-0.00116	-0.000503
			-0.50651	-0.01477	-0.013	-0.00426	-0.00757	-0.00117	-0.0005037
			-0.50751	-0.01491	-0.01315	-0.0043	-0.00766	-0.00117	-0.0005045
			-0.50851	-0.01506	-0.0133	-0.00434	-0.00775	-0.00118	-0.0005052
			-0.50951	-0.01522	-0.01345	-0.00439	-0.00784	-0.00118	-0.000506
			-0.51051	-0.01537	-0.0136	-0.00443	-0.00793	-0.00119	-0.0005067
			-0.51151	-0.01552	-0.01376	-0.00447	-0.00802	-0.0012	-0.0005073
			-0.51251	-0.01568	-0.01391	-0.00452	-0.00811	-0.00121	-0.0005078
			-0.51351	-0.01584	-0.01406	-0.00456	-0.0082	-0.00121	-0.0005082
			-0.51451	-0.016	-0.01422	-0.00461	-0.00829	-0.00123	-0.0005087
			-0.51551	-0.01616	-0.01437	-0.00466	-0.00839	-0.00125	-0.0005092
			-0.51651	-0.01632	-0.01453	-0.0047	-0.00848	-0.00125	-0.0005096
			-0.51751	-0.01648	-0.01468	-0.00475	-0.00858	-0.00125	-0.0005102
			-0.51851	-0.01664	-0.01484	-0.0048	-0.00868	-0.00126	-0.0005107
			-0.51951	-0.0168	-0.01499	-0.00485	-0.00877	-0.00126	-0.0005112
			-0.52051	-0.01697	-0.01515	-0.00489	-0.00887	-0.00127	-0.0005116
			-0.52151	-0.01713	-0.01531	-0.00494	-0.00897	-0.00128	-0.000512
			-0.52251	-0.0173	-0.01547	-0.00499	-0.00907	-0.00128	-0.0005124
			-0.52351	-0.01747	-0.01563	-0.00504	-0.00918	-0.00129	-0.0005126
			-0.52451	-0.01763	-0.01579	-0.00509	-0.00928	-0.0013	-0.0005128
			-0.52551	-0.0178	-0.01595	-0.00514	-0.00938	-0.00131	-0.0005129
			-0.52651	-0.01797	-0.01611	-0.00519	-0.00949	-0.00132	-0.000513
			-0.52751	-0.01815	-0.01627	-0.00524	-0.00959	-0.00132	-0.0005132
			-0.52851	-0.01832	-0.01644	-0.00529	-0.0097	-0.00133	-0.0005134
			-0.52951	-0.01849	-0.0166	-0.00534	-0.0098	-0.00134	-0.0005136
			-0.53051	-0.01867	-0.01677	-0.00539	-0.00991	-0.00135	-0.0005138
			-0.53151	-0.01885	-0.01694	-0.00544	-0.01002	-0.00136	-0.000514
			-0.53251	-0.01903	-0.01711	-0.00549	-0.01013	-0.00137	-0.0005143
			-0.53351	-0.01921	-0.01728	-0.00554	-0.01024	-0.00138	-0.0005145
			-0.53451	-0.01939	-0.01745	-0.0056	-0.01035	-0.00139	-0.0005148
			-0.53551	-0.01958	-0.01762	-0.00565	-0.01046	-0.0014	-0.000515
			-0.53651	-0.01976	-0.0178	-0.0057	-0.01057	-0.0014	-0.0005152
			-0.53751	-0.01995	-0.01797	-0.00575	-0.01069	-0.00141	-0.0005154
			-0.53851	-0.02014	-0.01815	-0.00581	-0.0108	-0.00142	-0.0005156
			-0.53951	-0.02033	-0.01833	-0.00586	-0.01092	-0.00142	-0.0005157
			-0.54051	-0.02052	-0.0185	-0.00591	-0.01103	-0.00143	-0.0005157
			-0.54151	-0.02071	-0.01868	-0.00597	-0.01115	-0.00144	-0.0005157
			-0.54251	-0.02091	-0.01887	-0.00602	-0.01127	-0.00145	-0.0005157
			-0.54351	-0.0211	-0.01905	-0.00608	-0.01139	-0.00146	-0.0005158
			-0.54451	-0.0213	-0.01923	-0.00614	-0.01151	-0.00147	-0.0005159
			-0.54551	-0.0215	-0.01942	-0.00619	-0.01163	-0.00148	-0.0005161
			-0.54651	-0.0217	-0.01961	-0.00625	-0.01175	-0.00149	-0.0005163
			-0.54751	-0.0219	-0.01979	-0.00631	-0.01187	-0.0015	-0.0005166
			-0.54851	-0.02211	-0.01998	-0.00636	-0.01199	-0.00151	-0.000517
			-0.54951	-0.02231	-0.02017	-0.00642	-0.01212	-0.00152	-0.0005175
			-0.55051	-0.02251	-0.02036	-0.00648	-0.01224	-0.00153	-0.000518
			-0.55151	-0.02272	-0.02055	-0.00654	-0.01237	-0.00154	-0.0005185
			-0.55251	-0.02293	-0.02075	-0.0066	-0.01249	-0.00155	-0.0005191
			-0.55351	-0.02314	-0.02094	-0.00665	-0.01262	-0.00156	-0.0005197
			-0.55451	-0.02335	-0.02113	-0.00671	-0.01275	-0.00157	-0.0005203
			-0.55551	-0.02356	-0.02133	-0.00677	-0.01288	-0.00158	-0.000521
			-0.55651	-0.02377	-0.02152	-0.00683	-0.01301	-0.00159	-0.0005217
			-0.55751	-0.02398	-0.02172	-0.00689	-0.01314	-0.0016	-0.0005224
			-0.55851	-0.0242	-0.02191	-0.00695	-0.01327	-0.00161	-0.0005231
			-0.55951	-0.02441	-0.02211	-0.00702	-0.0134	-0.00162	-0.0005239
			-0.56051	-0.02463	-0.02231	-0.00708	-0.01354	-0.00163	-0.0005247
			-0.56151	-0.02484	-0.02251	-0.00714	-0.01367	-0.00164	-0.0005255
			-0.56251	-0.02506	-0.02271	-0.0072	-0.01381	-0.00165	-0.0005264
			-0.56351	-0.02528	-0.02291	-0.00727	-0.01395	-0.00166	-0.0005273
			-0.56451	-0.0255	-0.02311	-0.00733	-0.01408	-0.00167	-0.0005282
			-0.56551	-0.02572	-0.02331	-0.00739	-0.01422	-0.00168	-0.000529
			-0.56651	-0.02594	-0.02351	-0.00746	-0.01436	-0.00169	-0.0005298
			-0.56751	-0.02616	-0.02371	-0.00752	-0.01451	-0.0017	-0.0005305
			-0.56851	-0.02638	-0.02391	-0.00759	-0.01465	-0.00171	-0.000531
			-0.56951	-0.0266	-0.02412	-0.00766	-0.01479	-0.00173	-0.0005316
			-0.57051	-0.02682	-0.02432	-0.00772	-0.01494	-0.00174	-0.0005322
			-0.57151	-0.02705	-0.02453	-0.00779	-0.01508	-0.00175	-0.0005327
			-0.57251	-0.02727	-0.02473	-0.00786	-0.01523	-0.00175	-0.0005333
			-0.57351	-0.0275	-0.02494	-0.00792	-0.01538	-0.00176	-0.000534
			-0.57451	-0.02773	-0.02514	-0.00799	-0.01553	-0.00178	-0.0005346
			-0.57551	-0.02796	-0.02535	-0.00806	-0.01568	-0.00179	-0.0005352
			-0.57651	-0.02819	-0.02556	-0.00813	-0.01583	-0.0018	-0.0005358
			-0.57751	-0.02843	-0.02576	-0.0082	-0.01598	-0.00181	-0.0005362
			-0.57851	-0.02866	-0.02597	-0.00827	-0.01614	-0.00182	-0.0005365
			-0.57951	-0.0289	-0.02618	-0.00834	-0.01629	-0.00183	-0.0005368
			-0.58051	-0.02914	-0.02639	-0.00841	-0.01645	-0.00184	-0.0005371
			-0.58151	-0.02938	-0.0266	-0.00848	-0.0166	-0.00185	-0.0005374
			-0.58251	-0.02962	-0.02681	-0.00855	-0.01676	-0.00187	-0.0005376
			-0.58351	-0.02987	-0.02702	-0.00863	-0.01692	-0.00188	-0.0005377
			-0.58451	-0.03011	-0.02724	-0.0087	-0.01708	-0.00189	-0.0005378
			-0.58551	-0.03036	-0.02745	-0.00877	-0.01725	-0.0019	-0.0005378
			-0.58651	-0.03061	-0.02766	-0.00884	-0.01741	-0.00192	-0.0005377
			-0.58751	-0.03086	-0.02788	-0.00892	-0.01757	-0.00192	-0.0005374
			-0.58851	-0.03111	-0.02809	-0.00899	-0.01774	-0.00194	-0.0005372
			-0.58951	-0.03136	-0.02831	-0.00907	-0.01791	-0.00195	-0.000537
			-0.59051	-0.03161	-0.02852	-0.00914	-0.01807	-0.00196	-0.0005368
			-0.59151	-0.03186	-0.02874	-0.00921	-0.01824	-0.00197	-0.0005367
			-0.59251	-0.03211	-0.02896	-0.00929	-0.01841	-0.00199	-0.0005366
			-0.59351	-0.03235	-0.02918	-0.00936	-0.01858	-0.002	-0.0005365
			-0.59451	-0.0326	-0.0294	-0.00943	-0.01876	-0.00201	-0.0005378
			-0.59551	-0.03285	-0.02962	-0.00951	-0.01893	-0.00203	-0.0005407
			-0.59651	-0.0331	-0.02984	-0.00958	-0.01911	-0.00204	-0.0005424
			-0.59751	-0.03335	-0.03007	-0.00965	-0.01928	-0.00206	-0.0005428
			-0.59851	-0.0336	-0.03029	-0.00972	-0.01946	-0.00207	-0.0005422
			-0.59951	-0.03385	-0.03051	-0.00979	-0.01964	-0.00209	-0.0005408
			-0.60051	-0.0341	-0.03074	-0.00986	-0.01982	-0.0021	-0.0005388
			-0.60151	-0.03435	-0.03097	-0.00993	-0.02	-0.00211	-0.0005365
			-0.60251	-0.03461	-0.03119	-0.01001	-0.02018	-0.00213	-0.0005339
			-0.60351	-0.03487	-0.03142	-0.01008	-0.02036	-0.00214	-0.0005313
			-0.60451	-0.03512	-0.03165	-0.01015	-0.02055	-0.00215	-0.0005289
			-0.60551	-0.03538	-0.03188	-0.01022	-0.02073	-0.00216	-0.0005266
			-0.60651	-0.03564	-0.03212	-0.0103	-0.02092	-0.00218	-0.0005245
			-0.60751	-0.0359	-0.03235	-0.01037	-0.0211	-0.00219	-0.0005228
			-0.60851	-0.03616	-0.03259	-0.01044	-0.02129	-0.00222	-0.0005215
			-0.60951	-0.03642	-0.03282	-0.01052	-0.02148	-0.00223	-0.0005207
			-0.61051	-0.03668	-0.03306	-0.01059	-0.02167	-0.00224	-0.0005206
			-0.61151	-0.03694	-0.0333	-0.01067	-0.02186	-0.00226	-0.0005211
			-0.61251	-0.0372	-0.03354	-0.01074	-0.02206	-0.00227	-0.0005225
			-0.61351	-0.03747	-0.03378	-0.01082	-0.02225	-0.00229	-0.0005246
			-0.61451	-0.03773	-0.03403	-0.0109	-0.02245	-0.00229	-0.0005276
			-0.61551	-0.03799	-0.03427	-0.01098	-0.02264	-0.00231	-0.0005314
			-0.61651	-0.03825	-0.03452	-0.01106	-0.02284	-0.00233	-0.0005361
			-0.61751	-0.03852	-0.03476	-0.01114	-0.02304	-0.00234	-0.0005415
			-0.61851	-0.03878	-0.03501	-0.01122	-0.02324	-0.00236	-0.0005477
			-0.61951	-0.03905	-0.03526	-0.0113	-0.02344	-0.00237	-0.0005547
			-0.62051	-0.03933	-0.03551	-0.01139	-0.02364	-0.00239	-0.0005625
			-0.62151	-0.0396	-0.03576	-0.01147	-0.02384	-0.00242	-0.000571
			-0.62251	-0.03988	-0.03602	-0.01155	-0.02405	-0.00243	-0.0005801
			-0.62351	-0.04016	-0.03627	-0.01164	-0.02425	-0.00245	-0.0005899
			-0.62451	-0.04044	-0.03653	-0.01172	-0.02446	-0.00246	-0.0006002
			-0.62551	-0.04072	-0.03678	-0.01181	-0.02467	-0.00248	-0.000611
			-0.62651	-0.041	-0.03704	-0.01189	-0.02488	-0.00249	-0.0006224
			-0.62751	-0.04128	-0.0373	-0.01198	-0.02509	-0.00252	-0.000634
			-0.62851	-0.04156	-0.03756	-0.01207	-0.0253	-0.00253	-0.000646
			-0.62951	-0.04185	-0.03782	-0.01216	-0.02551	-0.00255	-0.0006582
			-0.63051	-0.04213	-0.03808	-0.01224	-0.02572	-0.00256	-0.0006705
			-0.63151	-0.04242	-0.03834	-0.01233	-0.02594	-0.00258	-0.0006829
			-0.63251	-0.0427	-0.0386	-0.01242	-0.02615	-0.00259	-0.0006952
			-0.63351	-0.04299	-0.03886	-0.01251	-0.02637	-0.00262	-0.0007074
			-0.63451	-0.04327	-0.03912	-0.01259	-0.02659	-0.00263	-0.0007192
			-0.63551	-0.04356	-0.03938	-0.01268	-0.02681	-0.00265	-0.0007309
			-0.63651	-0.04384	-0.03964	-0.01276	-0.02703	-0.00266	-0.0007423
			-0.63751	-0.04413	-0.03991	-0.01285	-0.02725	-0.00268	-0.0007531
			-0.63851	-0.04441	-0.04017	-0.01293	-0.02747	-0.00269	-0.0007633
			-0.63951	-0.0447	-0.04043	-0.01301	-0.02769	-0.00272	-0.0007728
			-0.64051	-0.04499	-0.04069	-0.01309	-0.02792	-0.00274	-0.0007814
			-0.64151	-0.04528	-0.04095	-0.01317	-0.02814	-0.00274	-0.000789
			-0.64251	-0.04558	-0.04121	-0.01325	-0.02837	-0.00276	-0.0007957
			-0.64351	-0.04587	-0.04148	-0.01333	-0.0286	-0.00278	-0.000798
			-0.64451	-0.04617	-0.04174	-0.01341	-0.02883	-0.0028	-0.0007939
			-0.64551	-0.04647	-0.042	-0.01349	-0.02906	-0.00283	-0.0007884
			-0.64651	-0.04677	-0.04226	-0.01357	-0.02929	-0.00284	-0.0007819
			-0.64751	-0.04708	-0.04252	-0.01365	-0.02952	-0.00287	-0.0007746
			-0.64851	-0.04739	-0.04278	-0.01373	-0.02976	-0.00288	-0.0007665
			-0.64951	-0.0477	-0.04303	-0.01381	-0.02999	-0.0029	-0.0007579
			-0.65051	-0.04801	-0.04329	-0.01389	-0.03023	-0.00291	-0.0007488
			-0.65151	-0.04832	-0.04355	-0.01397	-0.03047	-0.00294	-0.0007394
			-0.65251	-0.04863	-0.04381	-0.01405	-0.03071	-0.00296	-0.0007297
			-0.65351	-0.04894	-0.04407	-0.01413	-0.03095	-0.00297	-0.0007196
			-0.65451	-0.04925	-0.04433	-0.01422	-0.0312	-0.00299	-0.0007095
			-0.65551	-0.04957	-0.04458	-0.0143	-0.03144	-0.00301	-0.0006993
			-0.65651	-0.04988	-0.04484	-0.01439	-0.03169	-0.00303	-0.0006893
			-0.65751	-0.05021	-0.0451	-0.01448	-0.03194	-0.00305	-0.0006795
			-0.65851	-0.05053	-0.04536	-0.01457	-0.03219	-0.00309	-0.0006701
			-0.65951	-0.05086	-0.04561	-0.01466	-0.03244	-0.00309	-0.000661
			-0.66051	-0.05119	-0.04587	-0.01476	-0.03269	-0.00312	-0.0006524
			-0.66151	-0.05152	-0.04613	-0.01486	-0.03295	-0.00314	-0.0006442
			-0.66251	-0.05186	-0.04638	-0.01496	-0.0332	-0.00315	-0.0006366
			-0.66351	-0.0522	-0.04664	-0.01506	-0.03346	-0.00318	-0.0006295
			-0.66451	-0.05254	-0.04689	-0.01517	-0.03373	-0.00321	-0.0006232
			-0.66551	-0.05289	-0.04715	-0.01527	-0.03399	-0.0032	-0.0006176
			-0.66651	-0.05323	-0.04741	-0.01538	-0.03426	-0.00323	-0.0006128
			-0.66751	-0.05359	-0.04766	-0.01549	-0.03452	-0.00325	-0.0006088
			-0.66851	-0.05394	-0.04792	-0.0156	-0.0348	-0.00328	-0.0006056
			-0.66951	-0.05429	-0.04817	-0.01571	-0.03507	-0.00331	-0.0006032
			-0.67051	-0.05465	-0.04843	-0.01582	-0.03535	-0.00332	-0.0006017
			-0.67151	-0.055	-0.04868	-0.01593	-0.03562	-0.00334	-0.000601
			-0.67251	-0.05536	-0.04894	-0.01605	-0.03591	-0.00336	-0.0006011
			-0.67351	-0.05571	-0.04919	-0.01616	-0.03619	-0.00338	-0.0006019
			-0.67451	-0.05607	-0.04944	-0.01628	-0.03648	-0.00339	-0.0006034
			-0.67551	-0.05643	-0.0497	-0.0164	-0.03677	-0.00342	-0.0006057
			-0.67651	-0.05679	-0.04995	-0.01651	-0.03706	-0.00343	-0.0006088
			-0.67751	-0.05716	-0.0502	-0.01663	-0.03735	-0.00346	-0.0006125
			-0.67851	-0.05752	-0.05045	-0.01675	-0.03765	-0.0035	-0.0006167
			-0.67951	-0.05789	-0.0507	-0.01686	-0.03795	-0.00351	-0.0006214
			-0.68051	-0.05825	-0.05096	-0.01698	-0.03825	-0.00353	-0.0006265
			-0.68151	-0.05862	-0.05121	-0.01709	-0.03856	-0.00356	-0.0006318
			-0.68251	-0.05898	-0.05145	-0.01721	-0.03887	-0.00358	-0.0006373
			-0.68351	-0.05935	-0.0517	-0.01732	-0.03918	-0.00359	-0.0006429
			-0.68451	-0.05972	-0.05195	-0.01744	-0.03949	-0.00359	-0.0006483
			-0.68551	-0.06009	-0.0522	-0.01755	-0.03981	-0.00362	-0.0006533
			-0.68651	-0.06046	-0.05244	-0.01766	-0.04013	-0.00365	-0.000658
			-0.68751	-0.06082	-0.05269	-0.01777	-0.04045	-0.00368	-0.0006621
			-0.68851	-0.06118	-0.05294	-0.01788	-0.04078	-0.00369	-0.0006655
			-0.68951	-0.06153	-0.05318	-0.01799	-0.0411	-0.00372	-0.000668
			-0.69051	-0.06189	-0.05343	-0.0181	-0.04143	-0.00374	-0.0006692
			-0.69151	-0.06224	-0.05367	-0.0182	-0.04176	-0.00377	-0.000669
			-0.69251	-0.0626	-0.05391	-0.01831	-0.04209	-0.00378	-0.000669
			-0.69351	-0.06295	-0.05415	-0.01841	-0.04242	-0.0038	-0.0006711
			-0.69451	-0.0633	-0.0544	-0.01852	-0.04276	-0.00383	-0.0006733
			-0.69551	-0.06364	-0.05464	-0.01862	-0.04309	-0.00386	-0.0006756
			-0.69651	-0.06398	-0.05488	-0.01872	-0.04343	-0.0039	-0.000678
			-0.69751	-0.06432	-0.05512	-0.01882	-0.04377	-0.00391	-0.0006803
			-0.69851	-0.06466	-0.05536	-0.01892	-0.0441	-0.00394	-0.0006827
			-0.69951	-0.06501	-0.0556	-0.01901	-0.04444	-0.00397	-0.000685
			-0.70051	-0.06535	-0.05584	-0.01911	-0.04478	-0.00398	-0.0006874
			-0.70151	-0.0657	-0.05609	-0.01921	-0.04512	-0.00399	-0.0006896
			-0.70251	-0.06606	-0.05633	-0.0193	-0.04546	-0.00402	-0.0006919
			-0.70351	-0.06642	-0.05657	-0.0194	-0.04579	-0.00404	-0.0006941
			-0.70451	-0.06679	-0.05681	-0.01949	-0.04613	-0.00407	-0.0006964
			-0.70551	-0.06716	-0.05705	-0.01959	-0.04646	-0.00409	-0.0006987
			-0.70651	-0.06753	-0.05729	-0.01968	-0.0468	-0.00411	-0.0007011
			-0.70751	-0.06791	-0.05753	-0.01977	-0.04713	-0.00414	-0.0007035
			-0.70851	-0.06829	-0.05777	-0.01986	-0.04746	-0.00415	-0.000706
			-0.70951	-0.06868	-0.05801	-0.01995	-0.04779	-0.00417	-0.0007085
			-0.71051	-0.06907	-0.05825	-0.02004	-0.04811	-0.00418	-0.0007111
			-0.71151	-0.06946	-0.05849	-0.02013	-0.04844	-0.00422	-0.0007138
			-0.71251	-0.06986	-0.05873	-0.02021	-0.04876	-0.00425	-0.0007166
			-0.71351	-0.07027	-0.05897	-0.0203	-0.04908	-0.00426	-0.0007194
			-0.71451	-0.07068	-0.0592	-0.02038	-0.04939	-0.00431	-0.0007221
			-0.71551	-0.07109	-0.05944	-0.02046	-0.04971	-0.00431	-0.0007248
			-0.71651	-0.07151	-0.05968	-0.02054	-0.05002	-0.00433	-0.0007276
			-0.71751	-0.07193	-0.05992	-0.02062	-0.05032	-0.00437	-0.0007305
			-0.71851	-0.07235	-0.06015	-0.0207	-0.05063	-0.00439	-0.0007334
			-0.71951	-0.07277	-0.06039	-0.02078	-0.05093	-0.00441	-0.0007365
			-0.72051	-0.0732	-0.06063	-0.02086	-0.05122	-0.00446	-0.0007396
			-0.72151	-0.07363	-0.06086	-0.02093	-0.05152	-0.00447	-0.0007429
			-0.72251	-0.07406	-0.0611	-0.02101	-0.05181	-0.00446	-0.0007462
			-0.72351	-0.0745	-0.06133	-0.02109	-0.05209	-0.00451	-0.0007497
			-0.72451	-0.07493	-0.06156	-0.02116	-0.05238	-0.00453	-0.0007533
			-0.72551	-0.07536	-0.06179	-0.02124	-0.05266	-0.00455	-0.0007569
			-0.72651	-0.07579	-0.06202	-0.02132	-0.05294	-0.00459	-0.0007605
			-0.72751	-0.07622	-0.06225	-0.0214	-0.05321	-0.0046	-0.0007642
			-0.72851	-0.07665	-0.06248	-0.02148	-0.05348	-0.00461	-0.0007679
			-0.72951	-0.07707	-0.06271	-0.02157	-0.05375	-0.00464	-0.0007717
			-0.73051	-0.07749	-0.06294	-0.02166	-0.05402	-0.00468	-0.0007755
			-0.73151	-0.0779	-0.06317	-0.02175	-0.05428	-0.00469	-0.0007794
			-0.73251	-0.0783	-0.0634	-0.02184	-0.05454	-0.00473	-0.0007833
			-0.73351	-0.07869	-0.06362	-0.02193	-0.0548	-0.00474	-0.0007874
			-0.73451	-0.07908	-0.06385	-0.02203	-0.05506	-0.00476	-0.0007915
			-0.73551	-0.07946	-0.06407	-0.02213	-0.05532	-0.0048	-0.0007958
			-0.73651	-0.07984	-0.0643	-0.02223	-0.05558	-0.00484	-0.0008
			-0.73751	-0.08021	-0.06452	-0.02234	-0.05583	-0.00485	-0.0008043
			-0.73851	-0.08058	-0.06475	-0.02244	-0.05609	-0.00485	-0.0008086
			-0.73951	-0.08095	-0.06497	-0.02255	-0.05634	-0.00489	-0.0008131
			-0.74051	-0.08132	-0.0652	-0.02266	-0.0566	-0.00491	-0.0008177
			-0.74151	-0.08168	-0.06542	-0.02277	-0.05686	-0.00497	-0.0008224
			-0.74251	-0.08204	-0.06565	-0.02289	-0.05711	-0.00498	-0.0008273
			-0.74351	-0.0824	-0.06588	-0.023	-0.05737	-0.00497	-0.0008322
			-0.74451	-0.08277	-0.0661	-0.02312	-0.05764	-0.00503	-0.0008373
			-0.74551	-0.08313	-0.06633	-0.02325	-0.0579	-0.00505	-0.0008425
			-0.74651	-0.0835	-0.06656	-0.02337	-0.05816	-0.00508	-0.0008479
			-0.74751	-0.08388	-0.06678	-0.02349	-0.05843	-0.0051	-0.0008532
			-0.74851	-0.08426	-0.06701	-0.02361	-0.0587	-0.00513	-0.0008587
			-0.74951	-0.08464	-0.06724	-0.02374	-0.05898	-0.00516	-0.0008641
			-0.75051	-0.08502	-0.06747	-0.02386	-0.05926	-0.00519	-0.0008696
			-0.75151	-0.08541	-0.0677	-0.02398	-0.05954	-0.00521	-0.0008752
			-0.75251	-0.0858	-0.06793	-0.0241	-0.05983	-0.00524	-0.0008809
			-0.75351	-0.0862	-0.06816	-0.02421	-0.06012	-0.00528	-0.0008867
			-0.75451	-0.0866	-0.0684	-0.02433	-0.06041	-0.00533	-0.0008926
			-0.75551	-0.08701	-0.06863	-0.02444	-0.06072	-0.0053	-0.0008985
			-0.75651	-0.08743	-0.06886	-0.02455	-0.06102	-0.00534	-0.0009045
			-0.75751	-0.08785	-0.0691	-0.02465	-0.06134	-0.00539	-0.0009105
			-0.75851	-0.08827	-0.06933	-0.02476	-0.06166	-0.00542	-0.0009167
			-0.75951	-0.0887	-0.06956	-0.02486	-0.06198	-0.00545	-0.0009228
			-0.76051	-0.08913	-0.0698	-0.02495	-0.06231	-0.00548	-0.000929
			-0.76151	-0.08957	-0.07003	-0.02505	-0.06265	-0.0055	-0.0009351
			-0.76251	-0.09001	-0.07027	-0.02514	-0.06299	-0.00558	-0.0009413
			-0.76351	-0.09045	-0.0705	-0.02523	-0.06334	-0.00559	-0.0009477
			-0.76451	-0.0909	-0.07074	-0.02532	-0.0637	-0.00557	-0.0009542
			-0.76551	-0.09135	-0.07098	-0.0254	-0.06407	-0.00561	-0.0009609
			-0.76651	-0.0918	-0.07122	-0.02549	-0.06444	-0.00565	-0.0009677
			-0.76751	-0.09225	-0.07145	-0.02557	-0.06482	-0.00572	-0.0009747
			-0.76851	-0.0927	-0.07169	-0.02564	-0.0652	-0.00573	-0.0009818
			-0.76951	-0.09315	-0.07193	-0.02572	-0.0656	-0.00575	-0.0009889
			-0.77051	-0.0936	-0.07217	-0.02579	-0.066	-0.00579	-0.000996
			-0.77151	-0.09405	-0.07241	-0.02587	-0.0664	-0.00586	-0.001
			-0.77251	-0.0945	-0.07265	-0.02594	-0.06682	-0.00587	-0.00101
			-0.77351	-0.09494	-0.07289	-0.02601	-0.06724	-0.00589	-0.00102
			-0.77451	-0.09538	-0.07313	-0.02609	-0.06767	-0.00592	-0.00103
			-0.77551	-0.09582	-0.07337	-0.02616	-0.0681	-0.00598	-0.00103
			-0.77651	-0.09625	-0.07361	-0.02623	-0.06855	-0.00599	-0.00104
			-0.77751	-0.09668	-0.07385	-0.02631	-0.069	-0.00604	-0.00105
			-0.77851	-0.09711	-0.07409	-0.02639	-0.06945	-0.00609	-0.00105
			-0.77951	-0.09754	-0.07433	-0.02647	-0.06992	-0.00608	-0.00106
			-0.78051	-0.09796	-0.07457	-0.02655	-0.07039	-0.00614	-0.00107
			-0.78151	-0.09839	-0.07481	-0.02664	-0.07087	-0.00617	-0.00108
			-0.78251	-0.09881	-0.07505	-0.02672	-0.07135	-0.00618	-0.00109
			-0.78351	-0.09924	-0.07529	-0.02681	-0.07184	-0.00627	-0.00109
			-0.78451	-0.09967	-0.07553	-0.02691	-0.07234	-0.00631	-0.0011
			-0.78551	-0.1001	-0.07577	-0.027	-0.07285	-0.00634	-0.00111
			-0.78651	-0.1005	-0.07601	-0.02711	-0.07336	-0.00638	-0.00112
			-0.78751	-0.101	-0.07625	-0.02721	-0.07387	-0.00638	-0.00113
			-0.78851	-0.1014	-0.07649	-0.02732	-0.0744	-0.00646	-0.00114
			-0.78951	-0.1018	-0.07673	-0.02743	-0.07493	-0.0065	-0.00115
			-0.79051	-0.1023	-0.07697	-0.02755	-0.07546	-0.00654	-0.00115
			-0.79151	-0.1027	-0.07721	-0.02767	-0.076	-0.00657	-0.00116
			-0.79251	-0.1032	-0.07744	-0.02779	-0.07655	-0.00657	-0.00117
			-0.79351	-0.1036	-0.07768	-0.02792	-0.0771	-0.00662	-0.00118
			-0.79451	-0.1041	-0.07792	-0.02805	-0.07766	-0.00668	-0.00119
			-0.79551	-0.1046	-0.07815	-0.02817	-0.07822	-0.00674	-0.0012
			-0.79651	-0.105	-0.07839	-0.0283	-0.07879	-0.00677	-0.00121
			-0.79751	-0.1055	-0.07862	-0.02844	-0.07936	-0.00681	-0.00123
			-0.79851	-0.106	-0.07886	-0.02857	-0.07994	-0.00687	-0.00124
			-0.79951	-0.1065	-0.07909	-0.0287	-0.08052	-0.0069	-0.00125
			-0.80051	-0.107	-0.07932	-0.02883	-0.08111	-0.007	-0.00126
			-0.80151	-0.1075	-0.07956	-0.02897	-0.0817	-0.00697	-0.00127
			-0.80251	-0.108	-0.07979	-0.0291	-0.08229	-0.00703	-0.00128
			-0.80351	-0.1085	-0.08002	-0.02923	-0.08289	-0.00709	-0.00129
			-0.80451	-0.109	-0.08025	-0.02936	-0.08349	-0.00714	-0.0013
			-0.80551	-0.1095	-0.08048	-0.0295	-0.0841	-0.00718	-0.00132
			-0.80651	-0.11	-0.08071	-0.02963	-0.08471	-0.00726	-0.00133
			-0.80751	-0.1106	-0.08094	-0.02977	-0.08532	-0.00734	-0.00134
			-0.80851	-0.1111	-0.08117	-0.0299	-0.08593	-0.00739	-0.00135
			-0.80951	-0.1116	-0.08141	-0.03004	-0.08655	-0.00735	-0.00137
			-0.81051	-0.1122	-0.08164	-0.03017	-0.08716	-0.00745	-0.00138
			-0.81151	-0.1127	-0.08187	-0.0303	-0.08778	-0.0075	-0.00139
			-0.81251	-0.1132	-0.08211	-0.03043	-0.0884	-0.00756	-0.00141
			-0.81351	-0.1138	-0.08235	-0.03056	-0.08903	-0.00759	-0.00142
			-0.81451	-0.1143	-0.08259	-0.03069	-0.08965	-0.00766	-0.00144
			-0.81551	-0.1148	-0.08283	-0.03082	-0.09027	-0.00771	-0.00145
			-0.81651	-0.1154	-0.08307	-0.03095	-0.0909	-0.00785	-0.00147
			-0.81751	-0.1159	-0.08331	-0.03108	-0.09152	-0.0078	-0.00148
			-0.81851	-0.1165	-0.08356	-0.03121	-0.09214	-0.0079	-0.0015
			-0.81951	-0.117	-0.08381	-0.03134	-0.09277	-0.00799	-0.00151
			-0.82051	-0.1175	-0.08406	-0.03147	-0.09339	-0.00802	-0.00153
			-0.82151	-0.1181	-0.08431	-0.03159	-0.09401	-0.00808	-0.00155
			-0.82251	-0.1186	-0.08456	-0.03172	-0.09463	-0.00817	-0.00156
			-0.82351	-0.1192	-0.08481	-0.03184	-0.09525	-0.00821	-0.00158
			-0.82451	-0.1197	-0.08507	-0.03196	-0.09586	-0.00829	-0.0016
			-0.82551	-0.1202	-0.08532	-0.03209	-0.09648	-0.00839	-0.00161
			-0.82651	-0.1208	-0.08558	-0.03221	-0.09709	-0.00851	-0.00163
			-0.82751	-0.1213	-0.08584	-0.03233	-0.0977	-0.00853	-0.00165
			-0.82851	-0.1219	-0.0861	-0.03246	-0.09831	-0.00853	-0.00167
			-0.82951	-0.1224	-0.08636	-0.03259	-0.09891	-0.0087	-0.00169
			-0.83051	-0.1229	-0.08663	-0.03272	-0.09952	-0.00874	-0.00171
			-0.83151	-0.1235	-0.08689	-0.03286	-0.1001	-0.00882	-0.00173
			-0.83251	-0.124	-0.08716	-0.033	-0.1007	-0.00891	-0.00175
			-0.83351	-0.1246	-0.08742	-0.03314	-0.1013	-0.00894	-0.00177
			-0.83451	-0.1251	-0.08769	-0.03328	-0.1019	-0.00905	-0.00179
			-0.83551	-0.1257	-0.08796	-0.03342	-0.1025	-0.00911	-0.00182
			-0.83651	-0.1262	-0.08822	-0.03355	-0.1031	-0.00914	-0.00184
			-0.83751	-0.1267	-0.08849	-0.03369	-0.1037	-0.00925	-0.00186
			-0.83851	-0.1273	-0.08876	-0.03383	-0.1042	-0.00936	-0.00188
			-0.83951	-0.1279	-0.08902	-0.03397	-0.1048	-0.00939	-0.00191
			-0.84051	-0.1284	-0.08929	-0.0341	-0.1054	-0.00955	-0.00193
			-0.84151	-0.129	-0.08955	-0.03424	-0.106	-0.00961	-0.00196
			-0.84251	-0.1295	-0.08982	-0.03438	-0.1065	-0.00963	-0.00198
			-0.84351	-0.1301	-0.09008	-0.03451	-0.1071	-0.00982	-0.002
			-0.84451	-0.1307	-0.09035	-0.03464	-0.1077	-0.00978	-0.00203
			-0.84551	-0.1313	-0.09062	-0.03478	-0.1082	-0.00991	-0.00206
			-0.84651	-0.1318	-0.09088	-0.03491	-0.1088	-0.01004	-0.00208
			-0.84751	-0.1324	-0.09115	-0.03504	-0.1094	-0.01014	-0.00211
			-0.84851	-0.133	-0.09142	-0.03516	-0.1099	-0.01026	-0.00214
			-0.84951	-0.1336	-0.09169	-0.03529	-0.1105	-0.01035	-0.00217
			-0.85051	-0.1341	-0.09196	-0.03541	-0.1111	-0.01034	-0.0022
			-0.85151	-0.1347	-0.09223	-0.03553	-0.1116	-0.01051	-0.00223
			-0.85251	-0.1353	-0.09251	-0.03564	-0.1122	-0.01063	-0.00226
			-0.85351	-0.1358	-0.09278	-0.03576	-0.1128	-0.0107	-0.00229
			-0.85451	-0.1364	-0.09306	-0.03587	-0.1134	-0.01093	-0.00232
			-0.85551	-0.1369	-0.09334	-0.03598	-0.1139	-0.01095	-0.00235
			-0.85651	-0.1375	-0.09363	-0.03608	-0.1145	-0.01104	-0.00238
			-0.85751	-0.138	-0.09391	-0.03619	-0.1151	-0.01111	-0.00242
			-0.85851	-0.1386	-0.0942	-0.0363	-0.1157	-0.01122	-0.00245
			-0.85951	-0.1391	-0.0945	-0.0364	-0.1163	-0.01133	-0.00249
			-0.86051	-0.1397	-0.0948	-0.03651	-0.1169	-0.0115	-0.00252
			-0.86151	-0.1402	-0.0951	-0.03662	-0.1175	-0.01156	-0.00256
			-0.86251	-0.1407	-0.0954	-0.03673	-0.1181	-0.01163	-0.00259
			-0.86351	-0.1413	-0.09571	-0.03684	-0.1187	-0.01183	-0.00263
			-0.86451	-0.1418	-0.09602	-0.03695	-0.1194	-0.01193	-0.00267
			-0.86551	-0.1423	-0.09634	-0.03705	-0.12	-0.01204	-0.00271
			-0.86651	-0.1428	-0.09666	-0.03715	-0.1206	-0.01218	-0.00275
			-0.86751	-0.1434	-0.09699	-0.03726	-0.1213	-0.01227	-0.00279
			-0.86851	-0.1439	-0.09732	-0.03737	-0.1219	-0.01237	-0.00283
			-0.86951	-0.1444	-0.09765	-0.03749	-0.1226	-0.01263	-0.00287
			-0.87051	-0.1449	-0.098	-0.03761	-0.1232	-0.0126	-0.00291
			-0.87151	-0.1454	-0.09834	-0.03774	-0.1239	-0.01274	-0.00296
			-0.87251	-0.1459	-0.09869	-0.0379	-0.1246	-0.01295	-0.003
			-0.87351	-0.1464	-0.09905	-0.03807	-0.1253	-0.01298	-0.00305
			-0.87451	-0.1469	-0.09941	-0.03825	-0.126	-0.01311	-0.00309
			-0.87551	-0.1474	-0.09978	-0.03844	-0.1267	-0.01332	-0.00314
			-0.87651	-0.1478	-0.10015	-0.03864	-0.1274	-0.01345	-0.00319
			-0.87751	-0.1483	-0.10053	-0.03885	-0.1281	-0.0137	-0.00324
			-0.87851	-0.1488	-0.10091	-0.03906	-0.1288	-0.01374	-0.00329
			-0.87951	-0.1493	-0.1013	-0.03928	-0.1295	-0.01388	-0.00334
			-0.88051	-0.1498	-0.10169	-0.03951	-0.1303	-0.01404	-0.00339
			-0.88151	-0.1502	-0.10209	-0.03975	-0.131	-0.01416	-0.00344
			-0.88251	-0.1507	-0.10249	-0.03999	-0.1317	-0.01441	-0.0035
			-0.88351	-0.1512	-0.1029	-0.04024	-0.1325	-0.01452	-0.00356
			-0.88451	-0.1517	-0.10331	-0.04049	-0.1332	-0.01466	-0.00361
			-0.88551	-0.1522	-0.10373	-0.04075	-0.134	-0.01488	-0.00367
			-0.88651	-0.1528	-0.10415	-0.04101	-0.1347	-0.01497	-0.00373
			-0.88751	-0.1533	-0.10457	-0.04128	-0.1355	-0.01515	-0.00379
			-0.88851	-0.1538	-0.105	-0.04155	-0.1363	-0.01536	-0.00385
			-0.88951	-0.1544	-0.10544	-0.04183	-0.137	-0.01563	-0.00392
			-0.89051	-0.1549	-0.10588	-0.04211	-0.1378	-0.01564	-0.00398
			-0.89151	-0.1554	-0.10632	-0.0424	-0.1386	-0.01564	-0.00405
			-0.89251	-0.156	-0.10677	-0.04268	-0.1393	-0.01572	-0.00411
			-0.89351	-0.1565	-0.10722	-0.04296	-0.1401	-0.01606	-0.00418
			-0.89451	-0.1571	-0.10767	-0.04323	-0.1409	-0.01598	-0.00425
			-0.89551	-0.1576	-0.10813	-0.04349	-0.1416	-0.01641	-0.00432
			-0.89651	-0.1582	-0.10859	-0.04375	-0.1424	-0.01652	-0.00439
			-0.89751	-0.1587	-0.10905	-0.044	-0.1432	-0.01664	-0.00447
			-0.89851	-0.1592	-0.10952	-0.04424	-0.1439	-0.01688	-0.00454
			-0.89951	-0.1598	-0.10998	-0.04448	-0.1447	-0.01718	-0.00461
			-0.90051	-0.1603	-0.11046	-0.04471	-0.1455	-0.01726	-0.00469
			-0.90151	-0.1608	-0.11093	-0.04493	-0.1462	-0.01751	-0.00477
			-0.90251	-0.1614	-0.11141	-0.04514	-0.147	-0.01777	-0.00484
			-0.90351	-0.1619	-0.11188	-0.04534	-0.1478	-0.01822	-0.00492
			-0.90451	-0.1624	-0.11236	-0.04554	-0.1485	-0.01831	-0.005
			-0.90551	-0.163	-0.11284	-0.04573	-0.1493	-0.01843	-0.00509
			-0.90651	-0.1635	-0.11333	-0.04592	-0.15	-0.01874	-0.00517
			-0.90751	-0.164	-0.11381	-0.04611	-0.1508	-0.0188	-0.00526
			-0.90851	-0.1646	-0.11429	-0.04629	-0.1516	-0.01909	-0.00534
			-0.90951	-0.1651	-0.11478	-0.04647	-0.1523	-0.01922	-0.00543
			-0.91051	-0.1656	-0.11527	-0.04664	-0.1531	-0.01964	-0.00552
			-0.91151	-0.1661	-0.11575	-0.04681	-0.1538	-0.01956	-0.00561
			-0.91251	-0.1667	-0.11624	-0.04698	-0.1545	-0.01994	-0.0057
			-0.91351	-0.1672	-0.11672	-0.04717	-0.1553	-0.02004	-0.0058
			-0.91451	-0.1677	-0.11721	-0.04737	-0.156	-0.02029	-0.00589
			-0.91551	-0.1682	-0.11769	-0.04758	-0.1568	-0.02049	-0.00598
			-0.91651	-0.1687	-0.11818	-0.04781	-0.1575	-0.02088	-0.00608
			-0.91751	-0.1692	-0.11866	-0.04806	-0.1583	-0.02097	-0.00617
			-0.91851	-0.1697	-0.11915	-0.04834	-0.159	-0.02136	-0.00627
			-0.91951	-0.1702	-0.11963	-0.04863	-0.1597	-0.02127	-0.00637
			-0.92051	-0.1707	-0.12011	-0.04894	-0.1605	-0.02168	-0.00647
			-0.92151	-0.1712	-0.12059	-0.04926	-0.1612	-0.02173	-0.00657
			-0.92251	-0.1717	-0.12107	-0.04959	-0.162	-0.02211	-0.00668
			-0.92351	-0.1722	-0.12155	-0.04994	-0.1627	-0.02256	-0.00678
			-0.92451	-0.1727	-0.12202	-0.05031	-0.1634	-0.02246	-0.00689
			-0.92551	-0.1732	-0.1225	-0.0507	-0.1642	-0.02288	-0.007
			-0.92651	-0.1737	-0.12298	-0.05112	-0.1649	-0.0233	-0.00711
			-0.92751	-0.1742	-0.12345	-0.05155	-0.1657	-0.02351	-0.00722
			-0.92851	-0.1747	-0.12393	-0.052	-0.1664	-0.02373	-0.00733
			-0.92951	-0.1752	-0.12441	-0.05246	-0.1672	-0.0239	-0.00744
			-0.93051	-0.1757	-0.12489	-0.05293	-0.168	-0.02422	-0.00755
			-0.93151	-0.1763	-0.12539	-0.05341	-0.1687	-0.02447	-0.00766
			-0.93251	-0.1768	-0.12589	-0.0539	-0.1695	-0.025	-0.00777
			-0.93351	-0.1773	-0.12641	-0.0544	-0.1703	-0.0253	-0.00789
			-0.93451	-0.1778	-0.12693	-0.0549	-0.171	-0.02532	-0.008
			-0.93551	-0.1783	-0.12748	-0.05542	-0.1718	-0.02559	-0.00811
			-0.93651	-0.1789	-0.12803	-0.05593	-0.1726	-0.02588	-0.00822
			-0.93751	-0.1794	-0.1286	-0.05645	-0.1734	-0.02628	-0.00834
			-0.93851	-0.1799	-0.12918	-0.05696	-0.1742	-0.02693	-0.00845
			-0.93951	-0.1804	-0.12977	-0.05746	-0.175	-0.02682	-0.00856
			-0.94051	-0.181	-0.13037	-0.05795	-0.1758	-0.02732	-0.00868
			-0.94151	-0.1815	-0.13098	-0.05844	-0.1766	-0.02782	-0.00879
			-0.94251	-0.1821	-0.1316	-0.05892	-0.1774	-0.02764	-0.0089
			-0.94351	-0.1826	-0.13222	-0.05939	-0.1783	-0.02785	-0.00902
			-0.94451	-0.1832	-0.13284	-0.05985	-0.1791	-0.02838	-0.00913
			-0.94551	-0.1837	-0.13346	-0.06029	-0.1799	-0.02868	-0.00924
			-0.94651	-0.1843	-0.13408	-0.06073	-0.1807	-0.02932	-0.00936
			-0.94751	-0.1848	-0.13469	-0.06114	-0.1816	-0.0291	-0.00948
			-0.94851	-0.1854	-0.1353	-0.06154	-0.1824	-0.02958	-0.00959
			-0.94951	-0.186	-0.1359	-0.06193	-0.1833	-0.02997	-0.00971
			-0.95051	-0.1866	-0.13649	-0.0623	-0.1842	-0.03107	-0.00983
			-0.95151	-0.1872	-0.13707	-0.06266	-0.185	-0.03065	-0.00995
			-0.95251	-0.1878	-0.13764	-0.063	-0.1859	-0.03098	-0.01006
			-0.95351	-0.1884	-0.13818	-0.06332	-0.1868	-0.03118	-0.01018
			-0.95451	-0.1891	-0.13871	-0.06363	-0.1876	-0.03161	-0.01031
			-0.95551	-0.1897	-0.13923	-0.06393	-0.1885	-0.03231	-0.01043
			-0.95651	-0.1904	-0.13972	-0.06422	-0.1894	-0.03223	-0.01056
			-0.95751	-0.1911	-0.1402	-0.06449	-0.1903	-0.03275	-0.01069
			-0.95851	-0.1918	-0.14066	-0.06476	-0.1912	-0.0329	-0.01081
			-0.95951	-0.1925	-0.14111	-0.06501	-0.1921	-0.0335	-0.01094
			-0.96051	-0.1932	-0.14153	-0.06524	-0.1931	-0.03382	-0.01107
			-0.96151	-0.194	-0.14194	-0.06547	-0.194	-0.03408	-0.01121
			-0.96251	-0.1947	-0.14234	-0.06568	-0.1949	-0.03456	-0.01134
			-0.96351	-0.1954	-0.14273	-0.06588	-0.1958	-0.0356	-0.01147
			-0.96451	-0.1962	-0.14311	-0.06607	-0.1968	-0.03544	-0.01161
			-0.96551	-0.197	-0.14348	-0.06624	-0.1977	-0.03638	-0.01174
			-0.96651	-0.1977	-0.14385	-0.0664	-0.1987	-0.03608	-0.01188
			-0.96751	-0.1985	-0.14421	-0.06655	-0.1996	-0.03729	-0.01202
			-0.96851	-0.1993	-0.14456	-0.06669	-0.2006	-0.03708	-0.01216
			-0.96951	-0.2002	-0.14491	-0.06681	-0.2015	-0.03815	-0.0123
			-0.97051	-0.201	-0.14524	-0.06692	-0.2025	-0.03766	-0.01244
			-0.97151	-0.2018	-0.14556	-0.06702	-0.2035	-0.03822	-0.01258
			-0.97251	-0.2026	-0.14587	-0.06711	-0.2044	-0.03835	-0.01272
			-0.97351	-0.2035	-0.14616	-0.06718	-0.2054	-0.03928	-0.01287
			-0.97451	-0.2044	-0.14646	-0.06725	-0.2064	-0.03926	-0.01301
			-0.97551	-0.2052	-0.14674	-0.0673	-0.2074	-0.03946	-0.01316
			-0.97651	-0.2061	-0.14702	-0.06733	-0.2084	-0.04022	-0.01331
			-0.97751	-0.207	-0.14727	-0.06736	-0.2094	-0.04026	-0.01345
			-0.97851	-0.2079	-0.1475	-0.06737	-0.2104	-0.04073	-0.0136
							-0.2114
Figure 2b
				FE of C2H4	FE of C2H4	FE of C2H4	FE of C2H4
			E(V vs RHE)	NHC-Cu	NHC-Ag	NHC-Au	NHC-Pd
			-0.6	0.98787	0.99139	0.98429	0.94111
			-0.65	0.99329	0.99251	0.96544	0.91384
			-0.7	0.98984	0.98009	0.96407	0.78284
			-0.75	0.98578	0.97624	0.9447	0.53013
			-0.8	0.9797	0.93677	0.8991	0.34509
			-0.85	0.98305	0.82037	0.74726	0.27295
			-0.9	0.99338	0.58324	0.52534	0.26036
Figure 2c
				FE of C2H4	FE of C2H4	FE of C2H4	FE of C2H4	FE of C2H4	FE of C2H4
			E(V vs RHE)	NHC-Cu	NHC-Ag	NHC-Au	NHC-Pd	NHC	GDE
			-0.9	0.99338	0.58324	0.52534	0.26036	0.14651	0.03829
Figure 2d
				JC2H4 (A/cm2)	JC2H4 (A/cm2)	JC2H4 (A/cm2)	JC2H4 (A/cm2)
			E(V vs RHE)	NHC-Cu	NHC-Ag	NHC-Au	NHC-Pd
			-0.6	-0.03369	-0.03047	-0.00971	-0.01865
			-0.65	-0.04769	-0.04297	-0.01341	-0.02763
			-0.7	-0.06469	-0.05473	-0.01842	-0.03506
			-0.75	-0.08381	-0.06587	-0.02254	-0.03142
			-0.8	-0.10483	-0.07431	-0.02592	-0.02799
			-0.85	-0.13183	-0.07544	-0.02646	-0.03032
			-0.9	-0.15924	-0.06442	-0.02349	-0.03788
Figure 2e
				Intensity (a.u.)		Intensity (a.u.)		Intensity (a.u.)		Intensity (a.u.)		Intensity (a.u.)		Intensity (a.u.)		Intensity (a.u.)		Intensity (a.u.)
			Raman Shift (cm-1)	NHC-Cu	Raman Shift (cm-1)	OCP	Raman Shift (cm-1)	0 V	Raman Shift (cm-1)	-0.2 V	Raman Shift (cm-1)	-0.4 V	Raman Shift (cm-1)	-0.6 V	Raman Shift (cm-1)	-0.8 V	Raman Shift (cm-1)	After the EAH
			3200.57	672.484	3200.44	-43.3021	3200.57	1805.62	3050.56	3659.42	3200.57	4651.79	3200.57	5678.5	3200.57	7396.59	3200.57	188.088
			3199.11	728.428	3198.98	-27.4248	3199.11	1795.24	3049.09	3605.02	3199.36	4690.75	3199.36	5772.07	3199.11	7335.77	3199.36	219.804
			3197.65	772.473	3197.52	-13.7129	3197.65	1853.49	3047.61	3612.55	3198.14	4723.52	3198.14	5852.82	3197.65	7352.32	3198.14	282.057
			3196.18	780.715	3196.06	-43.8118	3196.18	1908.74	3046.14	3628.44	3196.93	4731.72	3196.93	5922.62	3196.18	7396.5	3196.93	328.277
			3194.72	704.223	3194.59	-70.13	3194.72	1911.05	3044.67	3607.63	3195.72	4725.88	3195.72	5932.42	3194.72	7413.36	3195.72	296.54
			3193.26	620.983	3193.13	-34.7952	3193.26	1924.76	3043.19	3622.44	3194.51	4728.73	3194.51	5877.67	3193.26	7407.12	3194.51	301.867
			3191.8	647.557	3191.67	-9.913	3191.8	1967.67	3041.72	3682.23	3193.29	4708.32	3193.29	5850.63	3191.8	7400.51	3193.29	339.582
			3190.34	679.597	3190.21	-25.9718	3190.34	1996.71	3040.24	3733.95	3192.08	4692.94	3192.08	5908.88	3190.34	7397.64	3192.08	358.567
			3188.88	679.667	3188.75	-28.1856	3188.88	2003.89	3038.77	3717.1	3190.87	4670.79	3190.87	5997.86	3188.88	7375.23	3190.87	372.359
			3187.42	716.66	3187.29	14.747	3187.42	2009.49	3037.29	3595.66	3189.65	4650.1	3189.65	5995.57	3187.42	7385	3189.65	305.265
			3185.96	716.204	3185.83	46.1597	3185.96	1990.26	3035.82	3478.7	3188.44	4680.79	3188.44	5880.83	3185.96	7426.18	3188.44	255.018
			3184.49	674.475	3184.37	9.40835	3184.49	1931.63	3034.35	3495.69	3187.23	4723.74	3187.23	5764.93	3184.49	7426.87	3187.23	273.701
			3183.03	681.318	3182.9	7.12848	3183.03	1940.64	3032.87	3595.04	3186.01	4746.53	3186.01	5823.95	3183.03	7427.51	3186.01	313.924
			3181.57	693.901	3181.44	76.8315	3181.57	2012.71	3031.4	3639.47	3184.8	4742.97	3184.8	5970.31	3181.57	7469.3	3184.8	334.478
			3180.11	712.255	3179.98	94.6099	3180.11	2061.82	3029.92	3584.18	3183.58	4746.01	3183.58	6023.83	3180.11	7481.57	3183.58	317.39
			3178.65	757.194	3178.52	44.4727	3178.65	2077.19	3028.45	3531.13	3182.37	4739.7	3182.37	6013.36	3178.65	7442.23	3182.37	330.585
			3177.19	792.903	3177.06	42.8061	3177.19	2026.82	3026.97	3523.22	3181.15	4721.46	3181.15	6062.93	3177.19	7421.76	3181.15	366.314
			3175.73	791.617	3175.6	124.121	3175.73	2016.54	3025.5	3503.92	3179.94	4731.94	3179.94	6140.13	3175.73	7426.99	3179.94	420.45
			3174.27	777.91	3174.14	180.873	3174.27	2076.06	3024.03	3496.53	3178.72	4769.06	3178.72	6088.08	3174.27	7471.66	3178.72	411.769
			3172.8	811.725	3172.68	193.875	3172.8	2126.33	3022.55	3510.58	3177.51	4781.41	3177.51	6085.23	3172.8	7485.29	3177.51	317.672
			3171.34	851.58	3171.21	238.608	3171.34	2200.7	3021.08	3458.44	3176.29	4785.46	3176.29	6130.61	3171.34	7456.34	3176.29	298.092
			3169.88	870.637	3169.75	284.333	3169.88	2253.29	3019.6	3361.11	3175.07	4802.78	3175.07	6028.32	3169.88	7507.1	3175.07	351.396
			3168.42	934.902	3168.29	308.085	3168.42	2292.2	3018.13	3373.02	3173.86	4747.04	3173.86	5973.63	3168.42	7572.22	3173.86	387.579
			3166.96	1054.3	3166.83	330.948	3166.96	2364.15	3016.65	3451.68	3172.64	4712.28	3172.64	6019.07	3166.96	7608.13	3172.64	387.23
			3165.5	1104.05	3165.37	351.245	3165.5	2393.26	3015.18	3489.31	3171.42	4773.51	3171.42	6063.82	3165.5	7665.13	3171.42	385.791
			3164.04	1104.48	3163.91	379.916	3164.04	2386.79	3013.71	3520.63	3170.21	4857.22	3170.21	6112.99	3164.04	7699.14	3170.21	432.006
			3162.58	1140.59	3162.45	397.807	3162.58	2395.41	3012.23	3552.43	3168.99	4928.52	3168.99	6150.23	3162.58	7672.91	3168.99	451.964
			3161.11	1172.19	3160.99	391.229	3161.11	2403.95	3010.76	3517.18	3167.77	4955.57	3167.77	6197.62	3161.11	7637.3	3167.77	476.963
			3159.65	1160.64	3159.52	388.235	3159.65	2391.13	3009.28	3432.65	3166.55	4960.43	3166.55	6295.63	3159.65	7632.59	3166.55	606.545
			3158.19	1065.7	3158.06	367.543	3158.19	2356.7	3007.81	3402.74	3165.34	4973.4	3165.34	6378.56	3158.19	7613.36	3165.34	714.434
			3156.73	935.933	3156.6	285.016	3156.73	2283.13	3006.33	3445.37	3164.12	4983.22	3164.12	6347.94	3156.73	7566.89	3164.12	714.992
			3155.27	816.142	3155.14	186.161	3155.27	2231.44	3004.86	3499.79	3162.9	4983.74	3162.9	6346.94	3155.27	7508.04	3162.9	682.669
			3153.81	728.154	3153.68	141.966	3153.81	2274.39	3003.39	3506.35	3161.68	4954.94	3161.68	6399.19	3153.81	7438.04	3161.68	685.159
			3152.35	678.987	3152.22	142.986	3152.35	2218.26	3001.91	3454.02	3160.46	4943.48	3160.46	6370.73	3152.35	7410.41	3160.46	706.508
			3150.89	632.641	3150.76	154.652	3150.89	2071.78	3000.44	3429.38	3159.25	4991.92	3159.25	6291.33	3150.89	7412.27	3159.25	657.491
			3149.42	639.553	3149.3	163.936	3149.42	2043.37	2998.96	3504.5	3158.03	4991.59	3158.03	6200.06	3149.42	7370.62	3158.03	554.094
			3147.96	697.62	3147.83	148.068	3147.96	2051.43	2997.49	3559.97	3156.81	4919.94	3156.81	6160.99	3147.96	7325.57	3156.81	482.966
			3146.5	743.854	3146.37	126.663	3146.5	2053.69	2996.01	3515.64	3155.59	4870.25	3155.59	6135.65	3146.5	7339.37	3155.59	462.504
			3145.04	764.65	3144.91	132.916	3145.04	2064.55	2994.54	3495.31	3154.37	4836.91	3154.37	6030.76	3145.04	7353.2	3154.37	420.473
			3143.58	771.076	3143.45	142.477	3143.58	2089.73	2993.07	3563.88	3153.15	4784.55	3153.15	6009.26	3143.58	7327.34	3153.15	293.846
			3142.12	803.96	3141.99	149.939	3142.12	2176.7	2991.59	3651.35	3151.93	4773.1	3151.93	6075.77	3142.12	7306	3151.93	215.817
			3140.66	844.926	3140.53	150.448	3140.66	2202.95	2990.12	3676.57	3150.71	4822.02	3150.71	6052.49	3140.66	7326.42	3150.71	241.725
			3139.2	813.696	3139.07	117.015	3139.2	2148.08	2988.64	3658.52	3149.49	4794.05	3149.49	5979.91	3139.2	7336.02	3149.49	216.349
			3137.73	754.873	3137.61	93.2078	3137.73	2121.22	2987.17	3657.8	3148.27	4688.16	3148.27	5939.49	3137.73	7306.99	3148.27	170.916
			3136.27	742.734	3136.14	97.1454	3136.27	2108.7	2985.69	3677.68	3147.05	4673.35	3147.05	5917.89	3136.27	7252.76	3147.05	221.151
			3134.81	759.569	3134.68	50.4498	3134.81	2098.63	2984.22	3747.99	3145.83	4719.41	3145.83	5917.69	3134.81	7178.74	3145.83	307.669
			3133.35	777.244	3133.22	-4.56803	3133.35	2096.3	2982.75	3868.6	3144.6	4741.34	3144.6	5942.48	3133.35	7145.09	3144.6	382.849
			3131.89	735.717	3131.76	5.35757	3131.89	2104.67	2981.27	3985.31	3143.38	4737.08	3143.38	5967.61	3131.89	7135.5	3143.38	442.553
			3130.43	685.006	3130.3	33.6536	3130.43	2096.54	2979.8	4058.46	3142.16	4720.45	3142.16	6015.08	3130.43	7109.2	3142.16	429.491
			3128.97	692.547	3128.84	63.4742	3128.97	2072.21	2978.32	4106.77	3140.94	4754.89	3140.94	6062.41	3128.97	7114.83	3140.94	364.686
			3127.51	685.546	3127.38	66.1794	3127.51	2049.28	2976.85	4133.67	3139.72	4798.49	3139.72	6100.42	3127.51	7151.69	3139.72	370.932
			3126.04	638.747	3125.91	30.3298	3126.04	1984.14	2975.37	4107.64	3138.49	4794.96	3138.49	6061.12	3126.04	7147.99	3138.49	394.53
			3124.58	600.921	3124.45	7.83226	3124.58	1916.09	2973.9	4109.48	3137.27	4790.84	3137.27	5925.05	3124.58	7106.9	3137.27	344.905
			3123.12	613.334	3122.99	0.78382	3123.12	1903.64	2972.43	4157.47	3136.05	4812.19	3136.05	5890.57	3123.12	7110.84	3136.05	281.386
			3121.66	624.322	3121.53	-1.69444	3121.66	1899.78	2970.95	4131.7	3134.83	4819.17	3134.83	5962.33	3121.66	7124.13	3134.83	251.057
			3120.2	602.92	3120.07	-17.9434	3120.2	1904.85	2969.48	4102.5	3133.6	4762.72	3133.6	5970.11	3120.2	7098.76	3133.6	264.637
			3118.74	597.31	3118.61	-91.4443	3118.74	1950.86	2968	4157.05	3132.38	4702.12	3132.38	5970.05	3118.74	7117.77	3132.38	224.996
			3117.28	585.342	3117.15	-146.748	3117.28	1978.34	2966.53	4223.14	3131.16	4679.78	3131.16	6011.77	3117.28	7147.94	3131.16	164.842
			3115.82	534.447	3115.69	-96.6867	3115.82	1992.83	2965.05	4327.1	3129.93	4655.86	3129.93	6017.63	3115.82	7122.02	3129.93	176.167
			3114.35	530.243	3114.22	-2.31495	3114.35	1996.56	2963.58	4325.91	3128.71	4636.48	3128.71	5965.67	3114.35	7084.9	3128.71	163.932
			3112.89	560.189	3112.76	44.4467	3112.89	1975.78	2962.11	4173.08	3127.48	4663.49	3127.48	5866.64	3112.89	7071.91	3127.48	179.689
			3111.43	519.718	3111.3	20.1442	3111.43	1964.7	2960.63	4143.25	3126.26	4709.31	3126.26	5809.85	3111.43	7100.01	3126.26	238.241
			3109.97	520.825	3109.84	-7.16276	3109.97	1917.98	2959.16	4190.47	3125.04	4686.15	3125.04	5826.46	3109.97	7136.39	3125.04	215.557
			3108.51	600.758	3108.38	-11.5499	3108.51	1857.41	2957.68	4173.88	3123.81	4663.43	3123.81	5802.68	3108.51	7092.44	3123.81	150.975
			3107.05	690.271	3106.92	-29.1788	3107.05	1886.89	2956.21	4097.94	3122.59	4699.85	3122.59	5804.79	3107.05	7021.5	3122.59	96.5501
			3105.59	700.997	3105.46	-54.2992	3105.59	1954.12	2954.73	4019.75	3121.36	4676.01	3121.36	5891.48	3105.59	7050.76	3121.36	40.0328
			3104.13	596.511	3104	-56.024	3104.13	1977.62	2953.26	4004.24	3120.14	4639.85	3120.14	5922.45	3104.13	7095.08	3120.14	42.6187
			3102.66	521.631	3102.53	-28.4135	3102.66	1981.77	2951.78	3980.31	3118.91	4688.81	3118.91	5935.44	3102.66	7061.22	3118.91	166.526
			3101.2	501.674	3101.07	-26.7754	3101.2	1970.79	2950.31	4002.43	3117.68	4702.02	3117.68	5942.22	3101.2	7008.34	3117.68	262.301
			3099.74	540.739	3099.61	-51.8374	3099.74	1968.83	2948.84	4078.42	3116.46	4608.6	3116.46	5869.32	3099.74	6969.56	3116.46	217.241
			3098.28	603.124	3098.15	-34.2954	3098.28	2026.4	2947.36	4121.71	3115.23	4570.17	3115.23	5789.71	3098.28	6966.93	3115.23	207.275
			3096.82	609.003	3096.69	23.3861	3096.82	2089.8	2945.89	4173.09	3114.01	4654.52	3114.01	5795.1	3096.82	6996.77	3114.01	219.691
			3095.36	614.807	3095.23	62.7332	3095.36	2079.27	2944.41	4214.05	3112.78	4709.25	3112.78	5849.34	3095.36	7073.57	3112.78	158.674
			3093.9	644.8	3093.77	61.9298	3093.9	2066.46	2942.94	4246.02	3111.55	4710.41	3111.55	5819.44	3093.9	7154.73	3111.55	111.383
			3092.44	691.819	3092.31	64.265	3092.44	2084.6	2941.46	4329.4	3110.32	4700.8	3110.32	5772.06	3092.44	7187.14	3110.32	73.1921
			3090.97	772.165	3090.84	114.805	3090.97	2086.84	2939.99	4487.39	3109.1	4685.02	3109.1	5786.71	3090.97	7237.64	3109.1	64.4458
			3089.51	806.861	3089.38	166.298	3089.51	2092.33	2938.52	4694.42	3107.87	4665.11	3107.87	5785.49	3089.51	7268.14	3107.87	117.274
			3088.05	749.515	3087.92	198.538	3088.05	2119.52	2937.04	4798.6	3106.64	4631.92	3106.64	5802.51	3088.05	7262.1	3106.64	175.138
			3086.59	741.555	3086.46	258.774	3086.59	2163.75	2935.57	4744.84	3105.41	4605.8	3105.41	5825.51	3086.59	7282.7	3105.41	150.444
			3085.13	805.639	3085	310.448	3085.13	2213.48	2934.09	4706.65	3104.19	4590.81	3104.19	5799	3085.13	7310.68	3104.19	89.0068
			3083.67	832.054	3083.54	326.47	3083.67	2271.93	2932.62	4682.26	3102.96	4635.31	3102.96	5829.91	3083.67	7345.75	3102.96	78.4309
			3082.21	848.16	3082.08	317.97	3082.21	2346	2931.14	4617.67	3101.73	4696.03	3101.73	5907.04	3082.21	7389.18	3101.73	85.6221
			3080.75	888.464	3080.61	337.208	3080.75	2434.77	2929.67	4656.66	3100.5	4694.11	3100.5	5886.89	3080.75	7435.91	3100.5	105.968
			3079.28	928.281	3079.15	428.163	3079.28	2499.72	2928.2	4709.1	3099.27	4707.89	3099.27	5877.81	3079.28	7498.6	3099.27	80.4821
			3077.82	1002.42	3077.69	508.356	3077.82	2513.14	2926.72	4630.5	3098.04	4716.53	3098.04	5917.46	3077.82	7546.42	3098.04	43.2245
			3076.36	1108.88	3076.23	502.362	3076.36	2477.88	2925.25	4588.4	3096.81	4680.88	3096.81	5896.5	3076.36	7555.72	3096.81	71.5006
			3074.9	1107.68	3074.77	439.492	3074.9	2457.57	2923.77	4592.06	3095.58	4686.86	3095.58	5880.01	3074.9	7538.72	3095.58	106.316
			3073.44	1019.21	3073.31	412.076	3073.44	2517.47	2922.3	4531.06	3094.35	4709.56	3094.35	5867.5	3073.44	7501.12	3094.35	168.493
			3071.98	983.264	3071.85	415.196	3071.98	2562.01	2920.82	4483.47	3093.12	4685.45	3093.12	5862.51	3071.98	7448.91	3093.12	263.622
			3070.52	951.617	3070.39	376.31	3070.52	2505.63	2919.35	4472.31	3091.89	4644.52	3091.89	5923.47	3070.52	7413.78	3091.89	255.532
			3069.06	878.388	3068.92	328.412	3069.06	2402.34	2917.88	4439.36	3090.66	4644.18	3090.66	6004.64	3069.06	7377.32	3090.66	171.163
			3067.59	825.918	3067.46	335.307	3067.59	2341.13	2916.4	4372.7	3089.43	4711.34	3089.43	6058.76	3067.59	7327.93	3089.43	190.865
			3066.13	832.037	3066	372.129	3066.13	2358.57	2914.93	4337.02	3088.2	4768.78	3088.2	6054.88	3066.13	7303.81	3088.2	277.543
			3064.67	866.851	3064.54	365.122	3064.67	2396.82	2913.45	4370.52	3086.97	4793.14	3086.97	6018.41	3064.67	7284.2	3086.97	335.698
			3063.21	864.868	3063.08	316.002	3063.21	2332.52	2911.98	4340.43	3085.74	4837.75	3085.74	6017.39	3063.21	7245.87	3085.74	376.508
			3061.75	825.443	3061.62	271.266	3061.75	2230.83	2910.5	4228.37	3084.51	4883.81	3084.51	6074.13	3061.75	7230.74	3084.51	414.701
			3060.29	813.469	3060.16	227.353	3060.29	2216.64	2909.03	4172.73	3083.28	4906.46	3083.28	6164.76	3060.29	7244.73	3083.28	432.018
			3058.83	767.697	3058.7	189.196	3058.83	2191.88	2907.56	4159.23	3082.05	4947.83	3082.05	6278.62	3058.83	7253.75	3082.05	422.395
			3057.37	699.35	3057.23	192.106	3057.37	2164.93	2906.08	4169.86	3080.81	5026.67	3080.81	6349.77	3057.37	7230.37	3080.81	458.381
			3055.9	740.88	3055.77	192.94	3055.9	2225.46	2904.61	4197.16	3079.58	5073.49	3079.58	6308.7	3055.9	7154.54	3079.58	555.144
			3054.44	820.528	3054.31	152.273	3054.44	2298.13	2903.13	4154.91	3078.35	5046.7	3078.35	6300.47	3054.44	7091.86	3078.35	655.345
			3052.98	826.99	3052.85	148.483	3052.98	2310.79	2901.66	4083.07	3077.12	5015.82	3077.12	6353.03	3052.98	7132.01	3077.12	700.209
			3051.52	746.358	3051.39	203.464	3051.52	2283.6	2900.18	4056.09	3075.88	5050.8	3075.88	6318.82	3051.52	7204.75	3075.88	644.642
			3050.06	678	3049.93	261.875	3050.06	2281.32	2898.71	3990.45	3074.65	5074.57	3074.65	6286.52	3050.06	7223.08	3074.65	558.084
			3048.6	692.195	3048.47	287.914	3048.6	2314.6	2897.24	3924.92	3073.42	5045.58	3073.42	6332.19	3048.6	7242.56	3073.42	550.548
			3047.14	701.258	3047.01	273.45	3047.14	2359.09	2895.76	3939.37	3072.18	5018.58	3072.18	6304.33	3047.14	7246.94	3072.18	513.608
			3045.68	734.144	3045.54	267.45	3045.68	2376.14	2894.29	3935.25	3070.95	5011.29	3070.95	6204.92	3045.68	7226.92	3070.95	416.299
			3044.21	784.398	3044.08	280.808	3044.21	2354.01	2892.81	3901.15	3069.72	4996.86	3069.72	6175.34	3044.21	7241.92	3069.72	441.528
			3042.75	782.504	3042.62	261.971	3042.75	2380.4	2891.34	3897.26	3068.48	4963.66	3068.48	6181.18	3042.75	7242.62	3068.48	508.763
			3041.29	763.335	3041.16	242.428	3041.29	2379.54	2889.86	3900.06	3067.25	4953.71	3067.25	6206.15	3041.29	7221.51	3067.25	459.459
			3039.83	735.823	3039.7	249.749	3039.83	2276.05	2888.39	3930.01	3066.01	4924.49	3066.01	6250.28	3039.83	7232.55	3066.01	350.369
			3038.37	723.981	3038.24	244.663	3038.37	2212	2886.92	3950.64	3064.78	4849.68	3064.78	6175.88	3038.37	7254.51	3064.78	310.086
			3036.91	732.874	3036.78	224.11	3036.91	2190.86	2885.44	3876.39	3063.54	4833.53	3063.54	6072.54	3036.91	7220	3063.54	338.593
			3035.45	735.971	3035.32	174.423	3035.45	2148.76	2883.97	3814.08	3062.31	4859.86	3062.31	6082.51	3035.45	7150.77	3062.31	341.738
			3033.99	682.481	3033.85	111.32	3033.99	2164.13	2882.49	3792.66	3061.07	4827.46	3061.07	6096.95	3033.99	7131.75	3061.07	325.593
			3032.52	593.268	3032.39	93.424	3032.52	2202.35	2881.02	3786.86	3059.84	4808.67	3059.84	6095.61	3032.52	7124.89	3059.84	332.158
			3031.06	563.796	3030.93	116.076	3031.06	2178.55	2879.54	3852.05	3058.6	4820.19	3058.6	6108.38	3031.06	7113	3058.6	305.316
			3029.6	584.623	3029.47	120.416	3029.6	2135.95	2878.07	3890.83	3057.36	4776.56	3057.36	6129.15	3029.6	7131.21	3057.36	235.434
			3028.14	605.787	3028.01	102.721	3028.14	2101.08	2876.6	3851.86	3056.13	4760.68	3056.13	6139.2	3028.14	7098.16	3056.13	221.612
			3026.68	551.217	3026.55	61.2301	3026.68	2090.19	2875.12	3820.87	3054.89	4785.22	3054.89	6101.66	3026.68	7056.9	3054.89	266.397
			3025.22	484.503	3025.09	2.81479	3025.22	2058.68	2873.65	3850.3	3053.65	4801.11	3053.65	6087.81	3025.22	7043.42	3053.65	311.116
			3023.76	516.023	3023.62	21.4853	3023.76	2010.14	2872.17	3930.96	3052.42	4842.21	3052.42	6078.42	3023.76	6977.32	3052.42	330.99
			3022.3	536.93	3022.16	60.8742	3022.3	2050.44	2870.7	3948.15	3051.18	4858.51	3051.18	6003.3	3022.3	6947.94	3051.18	317.978
			3020.83	519.983	3020.7	37.2321	3020.83	2115.58	2869.22	3933.31	3049.94	4846.98	3049.94	5969.02	3020.83	6976.81	3049.94	287.231
			3019.37	539.681	3019.24	-5.02217	3019.37	2121.14	2867.75	3984.22	3048.71	4857.12	3048.71	6032.64	3019.37	6976.09	3048.71	299.847
			3017.91	571.295	3017.78	-50.8377	3017.91	2114.86	2866.28	4020.91	3047.47	4870.25	3047.47	6086.1	3017.91	6959.06	3047.47	344.246
			3016.45	586.748	3016.32	-75.9158	3016.45	2077.31	2864.8	3974.62	3046.23	4894.44	3046.23	6104.63	3016.45	6958.11	3046.23	333.566
			3014.99	587.669	3014.86	-61.4073	3014.99	2002.17	2863.33	3903.75	3044.99	4895.38	3044.99	6111.47	3014.99	6939.17	3044.99	261.749
			3013.53	570.109	3013.4	-45.6845	3013.53	1978.73	2861.85	3865.77	3043.75	4848.31	3043.75	6115.69	3013.53	6908.25	3043.75	244.38
			3012.07	532.862	3011.93	-51.3661	3012.07	2009.79	2860.38	3787.34	3042.52	4833.5	3042.52	6107.21	3012.07	6914.29	3042.52	318.799
			3010.61	498.578	3010.47	-70.4893	3010.61	2013.25	2858.9	3733.02	3041.28	4830.28	3041.28	6078.99	3010.61	6957.77	3041.28	390.133
			3009.14	498.159	3009.01	-60.4324	3009.14	2011.36	2857.43	3760.17	3040.04	4792.72	3040.04	6123.36	3009.14	6975.72	3040.04	400.37
			3007.68	504.528	3007.55	-10.8076	3007.68	2040.52	2855.96	3718.65	3038.8	4805.06	3038.8	6192.87	3007.68	6966.17	3038.8	349.522
			3006.22	480.191	3006.09	0.17128	3006.22	2017.97	2854.48	3623.15	3037.56	4836.53	3037.56	6180.09	3006.22	6971.16	3037.56	296.11
			3004.76	469.534	3004.63	-8.83324	3004.76	1961.8	2853.01	3564.53	3036.32	4796.35	3036.32	6140	3004.76	6954.74	3036.32	274.427
			3003.3	489.433	3003.17	-40.34	3003.3	1962.36	2851.53	3550.13	3035.08	4756.14	3035.08	6096.84	3003.3	6926.91	3035.08	276.899
			3001.84	520.399	3001.71	-57.8064	3001.84	2006.32	2850.06	3586.51	3033.84	4770.84	3033.84	6064.19	3001.84	6945.93	3033.84	251.606
			3000.38	523.499	3000.24	-12.6179	3000.38	2030.26	2848.58	3612.35	3032.6	4764.35	3032.6	6059.21	3000.38	6974.88	3032.6	244.391
			2998.92	520.673	2998.78	-25.5893	2998.92	2033.85	2847.11	3597.53	3031.36	4711.97	3031.36	5990.19	2998.92	6948.14	3031.36	289.035
			2997.45	596.01	2997.32	-58.2961	2997.45	2069.43	2845.63	3585.25	3030.12	4694.32	3030.12	5931.17	2997.45	6960.34	3030.12	261.586
			2995.99	661.074	2995.86	-14.1666	2995.99	2110.02	2844.16	3585.1	3028.88	4695.28	3028.88	5921.47	2995.99	7041.95	3028.88	189.756
			2994.53	686.81	2994.4	52.3935	2994.53	2133.63	2842.69	3573.69	3027.64	4684.62	3027.64	5875.45	2994.53	7098.02	3027.64	159.196
			2993.07	713.653	2992.94	56.7249	2993.07	2175.72	2841.21	3552.64	3026.4	4708.16	3026.4	5870.66	2993.07	7106.19	3026.4	127.108
			2991.61	726.243	2991.48	58.6557	2991.61	2234.79	2839.74	3547.68	3025.15	4730.67	3025.15	5897.56	2991.61	7109.27	3025.15	72.3372
			2990.15	763.073	2990.02	166.402	2990.15	2284.37	2838.26	3502.64	3023.91	4720.92	3023.91	5853.4	2990.15	7181.45	3023.91	49.2218
			2988.69	817.522	2988.55	290.11	2988.69	2347.73	2836.79	3476.7	3022.67	4688.99	3022.67	5779.97	2988.69	7284.78	3022.67	66.8181
			2987.23	894.852	2987.09	350.304	2987.23	2434.54	2835.31	3549.69	3021.43	4652	3021.43	5777.95	2987.23	7337.51	3021.43	71.7884
			2985.76	1036.91	2985.63	391.891	2985.76	2528.76	2833.84	3566.56	3020.19	4678.37	3020.19	5831.72	2985.76	7389.35	3020.19	88.2866
			2984.3	1151.52	2984.17	476.689	2984.3	2650.21	2832.37	3539.45	3018.94	4687.11	3018.94	5885.42	2984.3	7460.91	3018.94	139.955
			2982.84	1175.64	2982.71	593.064	2982.84	2749.1	2830.89	3490.69	3017.7	4633.95	3017.7	5876.68	2982.84	7527.65	3017.7	128.187
			2981.38	1248.4	2981.25	659.552	2981.38	2811.57	2829.42	3423.67	3016.46	4650.15	3016.46	5844.73	2981.38	7630.99	3016.46	60.0445
			2979.92	1392.29	2979.79	726.515	2979.92	2925.37	2827.94	3444.92	3015.21	4698.51	3015.21	5872.06	2979.92	7774.01	3015.21	36.1287
			2978.46	1489.53	2978.33	846.882	2978.46	3046.04	2826.47	3473.26	3013.97	4703.58	3013.97	5909.87	2978.46	7897.97	3013.97	68.9598
			2977	1549.79	2976.86	959.789	2977	3109.8	2824.99	3496.18	3012.73	4692.53	3012.73	5873.74	2977	7958	3012.73	118.324
			2975.54	1619.87	2975.4	1023.48	2975.54	3160.69	2823.52	3514.03	3011.48	4673.43	3011.48	5744.6	2975.54	8014.2	3011.48	161.606
			2974.07	1698.59	2973.94	1054.7	2974.07	3183.3	2822.05	3491.42	3010.24	4629.67	3010.24	5707.86	2974.07	8075.78	3010.24	182.222
			2972.61	1782.6	2972.48	1091.3	2972.61	3191.08	2820.57	3479.53	3008.99	4586.4	3008.99	5758.01	2972.61	8089.55	3008.99	144.017
			2971.15	1809.62	2971.02	1118.37	2971.15	3236.22	2819.1	3491.73	3007.75	4610.91	3007.75	5722.68	2971.15	8114.46	3007.75	83.1548
			2969.69	1763.03	2969.56	1126.41	2969.69	3296.71	2817.62	3495.28	3006.51	4640.41	3006.51	5722.94	2969.69	8132.19	3006.51	37.332
			2968.23	1725.11	2968.1	1103.26	2968.23	3309.57	2816.15	3457.33	3005.26	4600.59	3005.26	5760.31	2968.23	8099.4	3005.26	14.0812
			2966.77	1703.68	2966.64	1075.36	2966.77	3262.21	2814.67	3420.58	3004.02	4569.77	3004.02	5772.52	2966.77	8053.77	3004.02	41.9925
			2965.31	1643.55	2965.17	1047.9	2965.31	3233.4	2813.2	3450.36	3002.77	4618.74	3002.77	5823.81	2965.31	7995.78	3002.77	101.989
			2963.85	1554.34	2963.71	971.936	2963.85	3220	2811.73	3490.85	3001.52	4671.68	3001.52	5860.98	2963.85	7927.65	3001.52	126.798
			2962.38	1516.09	2962.25	928.237	2962.38	3179.93	2810.25	3492.59	3000.28	4670.39	3000.28	5860.94	2962.38	7916.89	3000.28	154.535
			2960.92	1505.77	2960.79	912.25	2960.92	3152.39	2808.78	3519.44	2999.03	4687.12	2999.03	5860.35	2960.92	7922.17	2999.03	177.717
			2959.46	1440.39	2959.33	824.092	2959.46	3124.28	2807.3	3560.8	2997.79	4713.86	2997.79	5848.16	2959.46	7872.49	2997.79	152.696
			2958	1389.22	2957.87	719.862	2958	3051.91	2805.83	3528.67	2996.54	4729.52	2996.54	5865.51	2958	7848.57	2996.54	204.357
			2956.54	1363.77	2956.41	671.946	2956.54	2924.81	2804.35	3479.42	2995.29	4758.68	2995.29	5927.42	2956.54	7819.42	2995.29	258.49
			2955.08	1281.99	2954.94	646.908	2955.08	2842.83	2802.88	3480.11	2994.05	4761.25	2994.05	5916.58	2955.08	7742.26	2994.05	230.828
			2953.62	1236.05	2953.48	641.314	2953.62	2865.72	2801.41	3484.66	2992.8	4732.71	2992.8	5899.65	2953.62	7693.45	2992.8	240.221
			2952.16	1299.07	2952.02	650.4	2952.16	2899.72	2799.93	3501.7	2991.55	4717.17	2991.55	5969.88	2952.16	7652.14	2991.55	274.13
			2950.69	1323.33	2950.56	642.993	2950.69	2917.57	2798.46	3541.84	2990.31	4719.15	2990.31	6072.58	2950.69	7624.05	2990.31	310.474
			2949.23	1287.21	2949.1	636.887	2949.23	2926.57	2796.98	3594.34	2989.06	4747.65	2989.06	6159.18	2949.23	7671.72	2989.06	357.8
			2947.77	1303.36	2947.64	678.966	2947.77	2933.06	2795.51	3611.25	2987.81	4809.18	2987.81	6159.07	2947.77	7746.21	2987.81	366.515
			2946.31	1334.94	2946.18	736.76	2946.31	2953.09	2794.03	3576.7	2986.56	4871.16	2986.56	6194.44	2946.31	7813.39	2986.56	348.138
			2944.85	1379.96	2944.72	742.902	2944.85	2976.27	2792.56	3546.65	2985.31	4969.63	2985.31	6325.88	2944.85	7891.41	2985.31	399.81
			2943.39	1460.06	2943.25	769.175	2943.39	3017.96	2791.09	3521.68	2984.06	5111.6	2984.06	6388.65	2943.39	7956.74	2984.06	501.483
			2941.93	1539.5	2941.79	846.927	2941.93	3157.99	2789.61	3517.84	2982.82	5179.93	2982.82	6382.75	2941.93	7996.55	2982.82	615.574
			2940.47	1574.73	2940.33	935.59	2940.47	3333.27	2788.14	3528.95	2981.57	5197.16	2981.57	6455.37	2940.47	8016.94	2981.57	743.614
			2939	1578.32	2938.87	986.254	2939	3411.64	2786.66	3510.34	2980.32	5264.39	2980.32	6640.01	2939	8024.96	2980.32	807.041
			2937.54	1676.29	2937.41	1005.4	2937.54	3462.38	2785.19	3506.83	2979.07	5350.09	2979.07	6800.54	2937.54	8075.62	2979.07	840.379
			2936.08	1781.81	2935.95	1074.31	2936.08	3504.46	2783.71	3530.02	2977.82	5409.72	2977.82	6875.42	2936.08	8144.81	2977.82	914.18
			2934.62	1764.02	2934.49	1147.51	2934.62	3520.09	2782.24	3505.98	2976.57	5430.81	2976.57	6890.72	2934.62	8162.58	2976.57	1036.92
			2933.16	1764.28	2933.03	1170.06	2933.16	3568.68	2780.77	3458.5	2975.32	5441.36	2975.32	6945.45	2933.16	8193.33	2975.32	1111.09
			2931.7	1847.8	2931.56	1136	2931.7	3593.24	2779.29	3437.34	2974.07	5493.37	2974.07	7026.12	2931.7	8296.55	2974.07	1138.69
			2930.24	1888.86	2930.1	1081.58	2930.24	3542.33	2777.82	3425.29	2972.82	5544.35	2972.82	7013.26	2930.24	8406.1	2972.82	1197.73
			2928.78	1833.81	2928.64	1080.06	2928.78	3485.52	2776.34	3441.34	2971.57	5573.79	2971.57	7011.82	2928.78	8440.14	2971.57	1228.23
			2927.31	1801.85	2927.18	1101.06	2927.31	3481.72	2774.87	3475.23	2970.32	5607.7	2970.32	7036.34	2927.31	8407.96	2970.32	1262.17
			2925.85	1823.34	2925.72	1132.19	2925.85	3504.64	2773.39	3504.23	2969.07	5578.14	2969.07	6996.36	2925.85	8370.15	2969.07	1272.61
			2924.39	1821.75	2924.26	1182.38	2924.39	3499.45	2771.92	3526	2967.81	5496.11	2967.81	6968.33	2924.39	8322.37	2967.81	1221.56
			2922.93	1834.35	2922.8	1169.65	2922.93	3487.13	2770.45	3534.14	2966.56	5449.03	2966.56	6996.19	2922.93	8232.25	2966.56	1202.44
			2921.47	1844.03	2921.34	1118.6	2921.47	3471.06	2768.97	3554.12	2965.31	5418.94	2965.31	6977.57	2921.47	8189.63	2965.31	1209.74
			2920.01	1780.27	2919.87	1128.5	2920.01	3420.74	2767.5	3559.57	2964.06	5388.32	2964.06	6896.49	2920.01	8193.65	2964.06	1179.07
			2918.55	1689.68	2918.41	1120.33	2918.55	3370.97	2766.02	3527.14	2962.81	5358.7	2962.81	6828.87	2918.55	8148.85	2962.81	1115.92
			2917.09	1654.34	2916.95	1057.02	2917.09	3335.21	2764.55	3510.45	2961.56	5331.57	2961.56	6806.65	2917.09	8112.39	2961.56	1044.27
			2915.62	1658.37	2915.49	1017.88	2915.62	3277.14	2763.07	3547.74	2960.3	5345.33	2960.3	6777.93	2915.62	8102.93	2960.3	989.086
			2914.16	1624.01	2914.03	1019.04	2914.16	3221.95	2761.6	3595.75	2959.05	5343.61	2959.05	6714.23	2914.16	8080.89	2959.05	987.256
			2912.7	1598.47	2912.57	999.24	2912.7	3192.66	2760.13	3587.58	2957.8	5282.51	2957.8	6670.96	2912.7	8105.07	2957.8	972.429
			2911.24	1610.31	2911.11	924.906	2911.24	3162.95	2758.65	3538.21	2956.54	5235.86	2956.54	6624.68	2911.24	8128.27	2956.54	871.795
			2909.78	1598.28	2909.65	893.318	2909.78	3171.58	2757.18	3500.92	2955.29	5213.65	2955.29	6637.19	2909.78	8066.93	2955.29	776.623
			2908.32	1579.73	2908.18	890.331	2908.32	3177.55	2755.7	3488.64	2954.04	5210.37	2954.04	6684.07	2908.32	8006.48	2954.04	749.752
			2906.86	1546.46	2906.72	839.895	2906.86	3107.73	2754.23	3480.47	2952.78	5249.44	2952.78	6597.32	2906.86	7968.17	2952.78	806.598
			2905.4	1485.66	2905.26	821.872	2905.4	3063.9	2752.75	3429.31	2951.53	5275.03	2951.53	6522.49	2905.4	7937.14	2951.53	879.351
			2903.93	1465.98	2903.8	837.771	2903.93	3035.86	2751.28	3390.34	2950.27	5239.3	2950.27	6542.34	2903.93	7926.24	2950.27	837.438
			2902.47	1487.67	2902.34	817.67	2902.47	2957.03	2749.8	3463.09	2949.02	5219	2949.02	6539.71	2902.47	7889	2949.02	786.01
			2901.01	1453.63	2900.88	776.126	2901.01	2902.76	2748.33	3540.22	2947.77	5255.47	2947.77	6563.93	2901.01	7859.95	2947.77	805.801
			2899.55	1363.23	2899.42	732.484	2899.55	2851.73	2746.86	3548.26	2946.51	5274.49	2946.51	6598.58	2899.55	7835.26	2946.51	852.448
			2898.09	1304.39	2897.96	682.984	2898.09	2784.66	2745.38	3577.94	2945.26	5290.48	2945.26	6621.22	2898.09	7776.38	2945.26	927.93
			2896.63	1263.86	2896.49	624.403	2896.63	2751.39	2743.91	3596.95	2944	5342.8	2944	6700.57	2896.63	7713.53	2944	986.44
			2895.17	1173.85	2895.03	589.497	2895.17	2715.41	2742.43	3530.38	2942.74	5421.97	2942.74	6797.79	2895.17	7640.48	2942.74	1032.94
			2893.71	1085.26	2893.57	587.287	2893.71	2656.09	2740.96	3466.12	2941.49	5460.79	2941.49	6879.5	2893.71	7593.18	2941.49	1121.69
			2892.24	1093.08	2892.11	571.166	2892.24	2623.05	2739.48	3471.99	2940.23	5420.94	2940.23	6916.36	2892.24	7549.65	2940.23	1196.44
			2890.78	1143.58	2890.65	483.059	2890.78	2613.34	2738.01	3481.11	2938.98	5446.75	2938.98	6913.36	2890.78	7480.63	2938.98	1210.43
			2889.32	1104.24	2889.19	359.983	2889.32	2591.38	2736.54	3480.87	2937.72	5552.14	2937.72	6941.66	2889.32	7450.48	2937.72	1246.27
			2887.86	986.142	2887.73	318.03	2887.86	2548.81	2735.06	3473.84	2936.46	5595.81	2936.46	6996.29	2887.86	7448.4	2936.46	1366.61
			2886.4	941.334	2886.26	311.514	2886.4	2495.92	2733.59	3442.14	2935.21	5603.64	2935.21	7093.6	2886.4	7442.81	2935.21	1433.19
			2884.94	999.967	2884.8	261.917	2884.94	2505.55	2732.11	3446.91	2933.95	5651.71	2933.95	7184.91	2884.94	7461.36	2933.95	1351.55
			2883.48	1049.2	2883.34	280.7	2883.48	2555.34	2730.64	3460.2	2932.69	5723.62	2932.69	7187.16	2883.48	7517.17	2932.69	1291.27
			2882.02	1040.8	2881.88	382.895	2882.02	2529.22	2729.16	3440.17	2931.43	5763.68	2931.43	7170.98	2882.02	7567.14	2931.43	1338.32
			2880.55	1020.41	2880.42	432.936	2880.55	2488.18	2727.69	3443.67	2930.18	5715.27	2930.18	7115.02	2880.55	7547.89	2930.18	1400.23
			2879.09	1023.14	2878.96	433.333	2879.09	2516.82	2726.22	3476.64	2928.92	5675.28	2928.92	7055.05	2879.09	7488.08	2928.92	1436.27
			2877.63	1035.28	2877.5	412.924	2877.63	2568.49	2724.74	3533.76	2927.66	5726.7	2927.66	7064.13	2877.63	7520.44	2927.66	1445.44
			2876.17	1042.32	2876.04	366.574	2876.17	2584.59	2723.27	3601.01	2926.4	5735.88	2926.4	7073.18	2876.17	7586.2	2926.4	1436.19
			2874.71	1084.45	2874.57	363.707	2874.71	2566.74	2721.79	3577.09	2925.14	5661.11	2925.14	7103.03	2874.71	7585	2925.14	1399.11
			2873.25	1161.37	2873.11	427.918	2873.25	2554.95	2720.32	3496.42	2923.89	5622.59	2923.89	7098.09	2873.25	7590.42	2923.89	1333.69
			2871.79	1188.26	2871.65	492.387	2871.79	2578.82	2718.84	3509.25	2922.63	5635.7	2922.63	7028.58	2871.79	7593.57	2922.63	1331.3
			2870.33	1146.01	2870.19	541.13	2870.33	2642.56	2717.37	3537.4	2921.37	5630.93	2921.37	7009.19	2870.33	7604.91	2921.37	1370.6
			2868.86	1113.61	2868.73	579.78	2868.86	2681.98	2715.9	3532.78	2920.11	5601.33	2920.11	7066.69	2868.86	7647.43	2920.11	1340.87
			2867.4	1171.49	2867.27	574.944	2867.4	2653.67	2714.42	3520.84	2918.85	5586.61	2918.85	7098.36	2867.4	7647.42	2918.85	1268.94
			2865.94	1208.97	2865.81	535.114	2865.94	2620.21	2712.95	3507.31	2917.59	5598.66	2917.59	7015.88	2865.94	7625.08	2917.59	1245.12
			2864.48	1150.39	2864.35	470.818	2864.48	2640.77	2711.47	3558.81	2916.33	5557.64	2916.33	6957.68	2864.48	7642.68	2916.33	1247.57
			2863.02	1092.59	2862.88	418.539	2863.02	2664.35	2710	3593.12	2915.07	5480.41	2915.07	6966.43	2863.02	7614.37	2915.07	1211.31
			2861.56	1022.48	2861.42	406.455	2861.56	2605.71	2708.52	3565.65	2913.81	5478.05	2913.81	6933.99	2861.56	7524.36	2913.81	1166.6
			2860.1	927.339	2859.96	377.265	2860.1	2506.8	2707.05	3547.33	2912.55	5504.95	2912.55	6917.39	2860.1	7473.34	2912.55	1155.58
			2858.64	856.026	2858.5	319.006	2858.64	2445.14	2705.58	3531.74	2911.29	5474.32	2911.29	6905.24	2858.64	7424.22	2911.29	1173.29
			2857.17	808.893	2857.04	237.119	2857.17	2418.71	2704.1	3504.73	2910.02	5414.44	2910.02	6863.82	2857.17	7351.9	2910.02	1200.39
			2855.71	780.333	2855.58	171.267	2855.71	2360.6	2702.63	3492.31	2908.76	5396.69	2908.76	6838.24	2855.71	7308.82	2908.76	1210.6
			2854.25	728.388	2854.12	143.692	2854.25	2284.05	2701.15	3479.41	2907.5	5416.09	2907.5	6812.63	2854.25	7300.37	2907.5	1186.1
			2852.79	665.356	2852.66	113.425	2852.79	2263.7	2699.68	3441.38	2906.24	5429.03	2906.24	6766.2	2852.79	7235.88	2906.24	1122.44
			2851.33	684.278	2851.19	81.8127	2851.33	2236.53	2698.2	3424.67	2904.98	5410.27	2904.98	6680.63	2851.33	7114.49	2904.98	1075.1
			2849.87	713.355	2849.73	51.7225	2849.87	2168.37	2696.73	3454.59	2903.72	5354.36	2903.72	6653.48	2849.87	7080.21	2903.72	1070.35
			2848.41	714.221	2848.27	56.3915	2848.41	2109.04	2695.26	3488.34	2902.45	5294.49	2902.45	6669.41	2848.41	7127.92	2902.45	1016.08
			2846.95	731.017	2846.81	41.8786	2846.95	2125.08	2693.78	3484.21	2901.19	5277.2	2901.19	6621.93	2846.95	7155.04	2901.19	948.413
			2845.48	695.146	2845.35	-28.0251	2845.48	2136.54	2692.31	3423.78	2899.93	5282.68	2899.93	6593.73	2845.48	7141.89	2899.93	920.836
			2844.02	636.868	2843.89	-35.9156	2844.02	2072.43	2690.83	3392.01	2898.66	5242.12	2898.66	6579.88	2844.02	7136.49	2898.66	896.213
			2842.56	632.657	2842.43	-10.8659	2842.56	2049.92	2689.36	3408.87	2897.4	5207	2897.4	6549.18	2842.56	7148.7	2897.4	893.327
			2841.1	644.693	2840.97	-45.5507	2841.1	2041.72	2687.88	3446.44	2896.14	5215.42	2896.14	6497.69	2841.1	7134.38	2896.14	904.267
			2839.64	644.506	2839.5	-70.8032	2839.64	2020.68	2686.41	3525.64	2894.87	5157.56	2894.87	6457.06	2839.64	7116.12	2894.87	861.285
			2838.18	609.031	2838.04	-71.363	2838.18	2041.81	2684.94	3524.62	2893.61	5081.89	2893.61	6452.03	2838.18	7105.7	2893.61	736.198
			2836.72	546.496	2836.58	-116.402	2836.72	2061.03	2683.46	3483.6	2892.35	5066.56	2892.35	6415.34	2836.72	7034.04	2892.35	642.255
			2835.26	574.272	2835.12	-114.288	2835.26	2037.83	2681.99	3508.09	2891.08	5066.55	2891.08	6380.1	2835.26	7003.31	2891.08	651.143
			2833.79	657.599	2833.66	-32.3098	2833.79	1992.98	2680.51	3501.53	2889.82	5084.81	2889.82	6374.51	2833.79	7064.66	2889.82	711.403
			2832.33	660.565	2832.2	-26.8297	2832.33	1978.24	2679.04	3438.48	2888.55	5064.03	2888.55	6358.03	2832.33	7063.45	2888.55	726.164
			2830.87	617.4	2830.74	-64.3963	2830.87	2020.65	2677.56	3405.78	2887.29	5033.35	2887.29	6314.85	2830.87	7025.68	2887.29	662.829
			2829.41	580.314	2829.27	-75.7113	2829.41	2032	2676.09	3414.98	2886.02	5032.82	2886.02	6288.45	2829.41	7026.85	2886.02	593.063
			2827.95	532.551	2827.81	-116.338	2827.95	1984.39	2674.62	3425.31	2884.76	4988.32	2884.76	6263.03	2827.95	7076.82	2884.76	542.558
			2826.49	523.687	2826.35	-131.962	2826.49	1978.73	2673.14	3464.82	2883.49	4940.36	2883.49	6266.71	2826.49	7124.97	2883.49	562.159
			2825.03	564.627	2824.89	-97.3048	2825.03	2002.2	2671.67	3512.44	2882.22	4954.61	2882.22	6298.53	2825.03	7113.97	2882.22	587.178
			2823.57	566.934	2823.43	-88.9728	2823.57	2014.2	2670.19	3560.57	2880.96	5004.4	2880.96	6242.45	2823.57	7107.94	2880.96	544.024
			2822.1	568.604	2821.97	-100.892	2822.1	2010.3	2668.72	3571.09	2879.69	5019.13	2879.69	6157.72	2822.1	7094.79	2879.69	571.917
			2820.64	599.792	2820.51	-81.2427	2820.64	1972.98	2667.24	3544.42	2878.43	4984.98	2878.43	6147.51	2820.64	7056.04	2878.43	656.049
			2819.18	604.382	2819.05	-74.6725	2819.18	1955.04	2665.77	3528.67	2877.16	4991.78	2877.16	6195.01	2819.18	7060.03	2877.16	701.152
			2817.72	588.193	2817.58	-121.965	2817.72	1955.87	2664.3	3462.26	2875.89	5051.85	2875.89	6264.67	2817.72	7082.65	2875.89	713.17
			2816.26	531.813	2816.12	-132.496	2816.26	1952.96	2662.82	3437.61	2874.62	5089.21	2874.62	6339.22	2816.26	7072.3	2874.62	710.846
			2814.8	494.315	2814.66	-70.5466	2814.8	1972.59	2661.35	3465.06	2873.36	5107.81	2873.36	6375.26	2814.8	7065.51	2873.36	712.931
			2813.34	539.362	2813.2	-58.1029	2813.34	2008.31	2659.87	3476.92	2872.09	5134.77	2872.09	6398.44	2813.34	7084.64	2872.09	725.35
			2811.88	574.554	2811.74	-76.3754	2811.88	2035.19	2658.4	3473.31	2870.82	5156.79	2870.82	6381.67	2811.88	7086.6	2870.82	806.255
			2810.41	605.255	2810.28	-47.0587	2810.41	2006.81	2656.92	3453.06	2869.55	5167.46	2869.55	6375.71	2810.41	7044.21	2869.55	893.035
			2808.95	641.03	2808.82	-42.0825	2808.95	1973.19	2655.45	3490	2868.29	5169.25	2868.29	6456.47	2808.95	7022.77	2868.29	825.523
			2807.49	616.979	2807.36	-71.4926	2807.49	2004.66	2653.98	3532.14	2867.02	5130.63	2867.02	6478.56	2807.49	7068.38	2867.02	720.545
			2806.03	598.388	2805.89	-79.2958	2806.03	1986.38	2652.5	3527.32	2865.75	5087.08	2865.75	6458.24	2806.03	7090.09	2865.75	708.691
			2804.57	592.529	2804.43	-99.0002	2804.57	1914.66	2651.03	3506.71	2864.48	5070.63	2864.48	6458.61	2804.57	7077.58	2864.48	710.615
			2803.11	572.008	2802.97	-130.532	2803.11	1916.96	2649.55	3463.05	2863.21	5052.7	2863.21	6402.82	2803.11	7092.63	2863.21	712.02
			2801.65	582.464	2801.51	-95.5936	2801.65	1944.39	2648.08	3407.13	2861.94	5053.48	2861.94	6308.12	2801.65	7110.91	2861.94	724.234
			2800.19	559.014	2800.05	-41.5363	2800.19	1959.51	2646.6	3386.71	2860.67	5052.78	2860.67	6259.21	2800.19	7112.13	2860.67	716.236
			2798.72	534.527	2798.59	-28.9978	2798.72	1988.75	2645.13	3421.88	2859.4	4987.11	2859.4	6210.31	2798.72	7083.82	2859.4	653.593
			2797.26	586.803	2797.13	-49.3101	2797.26	2019.9	2643.66	3463.31	2858.13	4908.16	2858.13	6122.04	2797.26	7055.07	2858.13	576.668
			2795.8	645.371	2795.67	-93.2636	2795.8	2034.82	2642.18	3484.73	2856.86	4929.1	2856.86	6103.14	2795.8	7063.11	2856.86	497.292
			2794.34	685.399	2794.2	-110.793	2794.34	2027.37	2640.71	3469.75	2855.59	4921.04	2855.59	6134.91	2794.34	7112.32	2855.59	378.068
			2792.88	690.423	2792.74	-86.2751	2792.88	2032.59	2639.23	3404.67	2854.32	4788.02	2854.32	6053.04	2792.88	7163.16	2854.32	361.642
			2791.42	641.605	2791.28	-72.3451	2791.42	2043.88	2637.76	3375.57	2853.05	4721.42	2853.05	5921.49	2791.42	7129.35	2853.05	438.663
			2789.96	592.271	2789.82	-100.339	2789.96	2015.26	2636.28	3385.99	2851.78	4723.2	2851.78	5913.38	2789.96	7080.58	2851.78	442.869
			2788.5	585.97	2788.36	-103.568	2788.5	1997.76	2634.81	3395.56	2850.51	4696.46	2850.51	5924.45	2788.5	7109.2	2850.51	389.036
			2787.03	597.361	2786.9	-66.5045	2787.03	2035.14	2633.34	3429.51	2849.23	4690.84	2849.23	5890.76	2787.03	7143.33	2849.23	304.243
			2785.57	604.77	2785.44	-78.9303	2785.57	2031.67	2631.86	3470.31	2847.96	4695.55	2847.96	5876.23	2785.57	7115.23	2847.96	294.621
			2784.11	663.673	2783.98	-101.217	2784.11	1962.87	2630.39	3479.87	2846.69	4710.08	2846.69	5844.49	2784.11	7072.45	2846.69	399.473
			2782.65	730.141	2782.51	-95.6468	2782.65	1934.52	2628.91	3473.39	2845.42	4703.48	2845.42	5815.19	2782.65	7111.27	2845.42	379.514
			2781.19	713.094	2781.05	-130.098	2781.19	1972.37	2627.44	3478.81	2844.15	4665.93	2844.15	5801.12	2781.19	7174.67	2844.15	240.161
			2779.73	646.333	2779.59	-160.792	2779.73	2025.73	2625.96	3442.68	2842.87	4680.92	2842.87	5812.57	2779.73	7175.53	2842.87	227.529
			2778.27	585.005	2778.13	-134.71	2778.27	2040.56	2624.49	3424.87	2841.6	4720.47	2841.6	5838.25	2778.27	7166.44	2841.6	265.477
			2776.81	566.304	2776.67	-94.8923	2776.81	2018.57	2623.01	3479.26	2840.33	4720.73	2840.33	5838.86	2776.81	7145.21	2840.33	217.966
			2775.34	580.904	2775.21	-90.9655	2775.34	2043.93	2621.54	3495.86	2839.05	4695.45	2839.05	5818.84	2775.34	7120.2	2839.05	163.576
			2773.88	638.588	2773.75	-98.5007	2773.88	2103.95	2620.07	3452.5	2837.78	4676.56	2837.78	5792.43	2773.88	7117.06	2837.78	155.308
			2772.42	716.091	2772.28	-64.0099	2772.42	2115.89	2618.59	3428.52	2836.51	4657.18	2836.51	5792.5	2772.42	7098.82	2836.51	158.802
			2770.96	716.44	2770.82	-11.3219	2770.96	2110.22	2617.12	3423.46	2835.23	4645.65	2835.23	5830.83	2770.96	7088.96	2835.23	147.072
			2769.5	669.867	2769.36	12.3809	2769.5	2117.28	2615.64	3400.55	2833.96	4639.52	2833.96	5883.85	2769.5	7094.37	2833.96	175.05
			2768.04	653.796	2767.9	38.668	2768.04	2118.02	2614.17	3388.53	2832.68	4615.73	2832.68	5862.3	2768.04	7114.02	2832.68	208.407
			2766.58	665.881	2766.44	72.3538	2766.58	2138.37	2612.69	3399.51	2831.41	4591.46	2831.41	5807.38	2766.58	7151.8	2831.41	177.989
			2765.12	683.686	2764.98	48.4038	2765.12	2155.68	2611.22	3441.32	2830.13	4617.19	2830.13	5803.95	2765.12	7187.7	2830.13	156.374
			2763.65	642.881	2763.52	50.1008	2763.65	2110.79	2609.75	3496.83	2828.86	4682.61	2828.86	5807.86	2763.65	7174.64	2828.86	172.002
			2762.19	629.742	2762.06	113.684	2762.19	2070.8	2608.27	3530.88	2827.58	4697.54	2827.58	5805.88	2762.19	7136.55	2827.58	229.257
			2760.73	707.53	2760.59	115.731	2760.73	2076.84	2606.8	3527.95	2826.31	4681.09	2826.31	5831.8	2760.73	7155.16	2826.31	298.249
			2759.27	726.756	2759.13	56.1632	2759.27	2094.14	2605.32	3497.91	2825.03	4690.61	2825.03	5865.55	2759.27	7170.03	2825.03	277.061
			2757.81	689.349	2757.67	-3.02951	2757.81	2130.26	2603.85	3488.39	2823.76	4692.3	2823.76	5836.58	2757.81	7161.98	2823.76	246.532
			2756.35	704.438	2756.21	-26.9041	2756.35	2122.7	2602.37	3494.97	2822.48	4658.71	2822.48	5780.66	2756.35	7170.03	2822.48	298.768
			2754.89	740.714	2754.75	-20.1564	2754.89	2083.97	2600.9	3488.91	2821.2	4631.01	2821.2	5748.26	2754.89	7185.24	2821.2	303
			2753.43	713.345	2753.29	-9.7212	2753.43	2078.32	2599.43	3496.83	2819.93	4634.16	2819.93	5751.09	2753.43	7184.99	2819.93	249.422
			2751.96	689.616	2751.83	0.73676	2751.96	2091.34	2597.95	3516.93	2818.65	4615.28	2818.65	5787.2	2751.96	7167.88	2818.65	243.326
			2750.5	679.115	2750.37	-12.3038	2750.5	2125.37	2596.48	3497.64	2817.37	4587.1	2817.37	5792.95	2750.5	7163.83	2817.37	238.205
			2749.04	611.633	2748.9	-54.6558	2749.04	2122.67	2595	3417.84	2816.1	4603.46	2816.1	5788.4	2749.04	7138.69	2816.1	240.393
			2747.58	569.338	2747.44	-88.4684	2747.58	2081.72	2593.53	3386.73	2814.82	4619.33	2814.82	5772.6	2747.58	7097.57	2814.82	257.251
			2746.12	608.933	2745.98	-62.8432	2746.12	2064.48	2592.05	3485.89	2813.54	4615.12	2813.54	5771.94	2746.12	7107.77	2813.54	240.826
			2744.66	647.364	2744.52	-32.8152	2744.66	2063.4	2590.58	3574.74	2812.26	4650.04	2812.26	5830.45	2744.66	7138.96	2812.26	231.719
			2743.2	636.724	2743.06	-55.2428	2743.2	2060.95	2589.11	3586.26	2810.99	4694.74	2810.99	5832.71	2743.2	7137.2	2810.99	240.201
			2741.74	644.029	2741.6	-73.6803	2741.74	2059.42	2587.63	3563.23	2809.71	4688.09	2809.71	5809.51	2741.74	7160.36	2809.71	257.464
			2740.27	645.399	2740.14	-83.5926	2740.27	2055.87	2586.16	3545.9	2808.43	4663.34	2808.43	5808.81	2740.27	7203.72	2808.43	232.677
			2738.81	593.923	2738.68	-80.5431	2738.81	2049.07	2584.68	3579.55	2807.15	4658.15	2807.15	5779.26	2738.81	7200.8	2807.15	194.669
			2737.35	576.629	2737.21	-45.7232	2737.35	2050.1	2583.21	3562.75	2805.87	4643.18	2805.87	5738.47	2737.35	7196.7	2805.87	181.101
			2735.89	595.751	2735.75	-9.09949	2735.89	2047.18	2581.73	3486.67	2804.59	4606.73	2804.59	5694.76	2735.89	7211.38	2804.59	147.488
			2734.43	597.29	2734.29	16.2739	2734.43	2069.53	2580.26	3476.36	2803.31	4589.33	2803.31	5659.83	2734.43	7200.45	2803.31	198.362
			2732.97	603.988	2732.83	31.0685	2732.97	2105.26	2578.79	3475.15	2802.03	4603.69	2802.03	5697.19	2732.97	7171.87	2802.03	247.279
			2731.51	622.56	2731.37	46.0967	2731.51	2119	2577.31	3480.74	2800.75	4659.54	2800.75	5792.15	2731.51	7135.92	2800.75	204.836
			2730.05	650.918	2729.91	30.9718	2730.05	2109.41	2575.84	3506.71	2799.47	4692.93	2799.47	5829.95	2730.05	7102.11	2799.47	213.648
			2728.58	695.435	2728.45	-17.8079	2728.58	2059.2	2574.36	3475.05	2798.19	4687.24	2798.19	5826.72	2728.58	7113.28	2798.19	245.884
			2727.12	716.1	2726.99	-34.5019	2727.12	2048.58	2572.89	3453.43	2796.91	4698.64	2796.91	5822.02	2727.12	7162.3	2796.91	211.715
			2725.66	696.491	2725.52	-34.0769	2725.66	2080.57	2571.41	3485.1	2795.63	4662.7	2795.63	5838.28	2725.66	7195.97	2795.63	165.33
			2724.2	662.358	2724.06	-17.0835	2724.2	2058.31	2569.94	3488.95	2794.35	4617.01	2794.35	5883.81	2724.2	7193.56	2794.35	204.811
			2722.74	679.067	2722.6	36.8131	2722.74	2043.54	2568.47	3422.25	2793.07	4623.05	2793.07	5832.26	2722.74	7174.47	2793.07	302.327
			2721.28	754.119	2721.14	64.9496	2721.28	2081.99	2566.99	3372.08	2791.79	4614.94	2791.79	5788	2721.28	7167	2791.79	352.006
			2719.82	778.634	2719.68	62.5849	2719.82	2096.95	2565.52	3424.11	2790.51	4623.41	2790.51	5851.04	2719.82	7177.14	2790.51	308.512
			2718.36	742.31	2718.22	83.7597	2718.36	2102.82	2564.04	3496.28	2789.22	4668.93	2789.22	5863.36	2718.36	7188.07	2789.22	270.365
			2716.89	704.181	2716.76	95.8195	2716.89	2109.53	2562.57	3523.84	2787.94	4688.12	2787.94	5871.74	2716.89	7192.05	2787.94	290.722
			2715.43	710.334	2715.29	86.1217	2715.43	2093.01	2561.09	3556.36	2786.66	4704.37	2786.66	5950.79	2715.43	7187.66	2786.66	277.918
			2713.97	746.53	2713.83	89.2495	2713.97	2103.51	2559.62	3551.15	2785.38	4688.46	2785.38	5968.42	2713.97	7210.02	2785.38	264.607
			2712.51	738.299	2712.37	69.1791	2712.51	2111.64	2558.15	3492.9	2784.09	4646.24	2784.09	5872.5	2712.51	7229.02	2784.09	289.299
			2711.05	697.731	2710.91	44.7508	2711.05	2085.13	2556.67	3495.37	2782.81	4658.59	2782.81	5827.26	2711.05	7187.49	2782.81	258.927
			2709.59	662.179	2709.45	52.5933	2709.59	2093.16	2555.2	3547.07	2781.53	4655.85	2781.53	5853.64	2709.59	7172.32	2781.53	211.976
			2708.13	636.041	2707.99	52.8379	2708.13	2114.25	2553.72	3539.22	2780.24	4619.5	2780.24	5845.91	2708.13	7207.3	2780.24	241.486
			2706.67	623.924	2706.53	22.6543	2706.67	2091.87	2552.25	3486.37	2778.96	4610.92	2778.96	5810.91	2706.67	7200.36	2778.96	272.442
			2705.2	623.337	2705.07	-36.3736	2705.2	2064.58	2550.77	3450.19	2777.68	4639.33	2777.68	5793.92	2705.2	7142.43	2777.68	280.481
			2703.74	636.186	2703.6	-56.51	2703.74	2036.59	2549.3	3442.74	2776.39	4659.96	2776.39	5826.57	2703.74	7086.61	2776.39	289.975
			2702.28	670.129	2702.14	2.57849	2702.28	2007.75	2547.83	3474.16	2775.11	4642.62	2775.11	5884.51	2702.28	7073.56	2775.11	285.339
			2700.82	739.105	2700.68	11.0223	2700.82	2013.16	2546.35	3515.78	2773.82	4642.31	2773.82	5919.08	2700.82	7119.74	2773.82	258.311
			2699.36	766.095	2699.22	-56.7931	2699.36	2054.93	2544.88	3549.87	2772.54	4663.42	2772.54	5900.12	2699.36	7179.06	2772.54	233.704
			2697.9	700.27	2697.76	-94.8791	2697.9	2079.6	2543.4	3534.22	2771.25	4677.21	2771.25	5849.05	2697.9	7187.61	2771.25	272.809
			2696.44	639.115	2696.3	-79.0038	2696.44	2040.65	2541.93	3483.25	2769.97	4709.97	2769.97	5829.11	2696.44	7149.62	2769.97	318.222
			2694.98	587.154	2694.84	-28.9441	2694.98	2011.83	2540.45	3496.76	2768.68	4742.24	2768.68	5851.97	2694.98	7122.28	2768.68	335.883
			2693.51	574.26	2693.38	5.81508	2693.51	2026.17	2538.98	3464.43	2767.4	4707.9	2767.4	5872.86	2693.51	7157.02	2767.4	371.513
			2692.05	638.903	2691.91	-11.2276	2692.05	2021.93	2537.51	3366	2766.11	4659.47	2766.11	5890.83	2692.05	7200.04	2766.11	380.877
			2690.59	643.195	2690.45	-58.9906	2690.59	2007.16	2536.03	3392.44	2764.83	4645.57	2764.83	5880.12	2690.59	7178.32	2764.83	330.933
			2689.13	611.955	2688.99	-78.4269	2689.13	1998.8	2534.56	3522.03	2763.54	4630.21	2763.54	5840.24	2689.13	7125.05	2763.54	306.74
			2687.67	621.757	2687.53	-70.3899	2687.67	1987.99	2533.08	3566.09	2762.25	4642.06	2762.25	5806.21	2687.67	7104.42	2762.25	323.359
			2686.21	620.648	2686.07	-33.2009	2686.21	1980.73	2531.61	3474.88	2760.97	4699.08	2760.97	5834.34	2686.21	7151.28	2760.97	290.419
			2684.75	586.924	2684.61	47.507	2684.75	2012.64	2530.13	3431.05	2759.68	4759	2759.68	5872.19	2684.75	7169.87	2759.68	295.825
			2683.29	558.706	2683.15	90.4239	2683.29	2026.88	2528.66	3479.52	2758.39	4765.01	2758.39	5845.92	2683.29	7121.1	2758.39	363.387
			2681.82	568.074	2681.69	44.2301	2681.82	1989.04	2527.18	3446.8	2757.1	4727.32	2757.1	5857.03	2681.82	7127.5	2757.1	361.499
			2680.36	558.72	2680.22	-38.6214	2680.36	2008.3	2525.71	3367.48	2755.82	4722.16	2755.82	5887.56	2680.36	7174.69	2755.82	377.538
			2678.9	561.613	2678.76	-105.76	2678.9	2015.45	2524.24	3346.03	2754.53	4722.36	2754.53	5892.82	2678.9	7153.03	2754.53	416.387
			2677.44	603.091	2677.3	-133.63	2677.44	1976.25	2522.76	3363.55	2753.24	4708.96	2753.24	5896.15	2677.44	7084.67	2753.24	328.091
			2675.98	638.971	2675.84	-132.047	2675.98	1975.89	2521.29	3342.57	2751.95	4722.74	2751.95	5893.16	2675.98	7067.49	2751.95	200.014
			2674.52	600.645	2674.38	-120.768	2674.52	1990.49	2519.81	3272.53	2750.66	4702.57	2750.66	5899.86	2674.52	7100.51	2750.66	168.007
			2673.06	488.11	2672.92	-78.5438	2673.06	1994.17	2518.34	3287.41	2749.38	4673.18	2749.38	5901.72	2673.06	7157.31	2749.38	263.54
			2671.6	506.703	2671.46	-47.7105	2671.6	1985.68	2516.86	3380.21	2748.09	4702.48	2748.09	5860.9	2671.6	7206.24	2748.09	416.262
			2670.13	626.84	2670	-66.6751	2670.13	1982.88	2515.39	3472.03	2746.8	4741.47	2746.8	5811.36	2670.13	7199.89	2746.8	389.572
			2668.67	655.262	2668.53	-70.5264	2668.67	1997.95	2513.92	3553.62	2745.51	4746.52	2745.51	5808.36	2668.67	7167.19	2745.51	284.316
			2667.21	624.986	2667.07	-23.5386	2667.21	2007.86	2512.44	3595.72	2744.22	4762.71	2744.22	5826.69	2667.21	7132.13	2744.22	306.067
			2665.75	578.435	2665.61	1.74667	2665.75	1997.85	2510.97	3595.75	2742.93	4787.15	2742.93	5815.45	2665.75	7125.27	2742.93	287.118
			2664.29	554.889	2664.15	-3.74891	2664.29	1970.25	2509.49	3553.74	2741.64	4736.49	2741.64	5818.26	2664.29	7156.23	2741.64	255.059
			2662.83	584.13	2662.69	13.0533	2662.83	1957.64	2508.02	3465.86	2740.35	4680.51	2740.35	5863.21	2662.83	7134.24	2740.35	336.352
			2661.37	578.319	2661.23	56.6222	2661.37	1975.13	2506.54	3402.13	2739.06	4652.16	2739.06	5885.86	2661.37	7100.81	2739.06	378.883
			2659.91	551.043	2659.77	67.6911	2659.91	1985.57	2505.07	3376.16	2737.77	4625.28	2737.77	5871.22	2659.91	7130.78	2737.77	299.36
			2658.44	592.02	2658.31	-2.15394	2658.44	1975.04	2503.6	3355.31	2736.48	4649.72	2736.48	5853.18	2658.44	7123.35	2736.48	231.46
			2656.98	649.247	2656.84	-79.1072	2656.98	1943.53	2502.12	3389.14	2735.18	4681.9	2735.18	5852.09	2656.98	7092.91	2735.18	276.84
			2655.52	656.39	2655.38	-112.112	2655.52	1931.89	2500.65	3447.93	2733.89	4680.69	2733.89	5850.04	2655.52	7105.9	2733.89	352.699
			2654.06	657.862	2653.92	-99.5578	2654.06	1957.44	2499.17	3472.3	2732.6	4675.13	2732.6	5858.14	2654.06	7130.5	2732.6	368.523
			2652.6	673.188	2652.46	-57.8876	2652.6	1986.56	2497.7	3460.9	2731.31	4676.34	2731.31	5899.13	2652.6	7138.6	2731.31	369.324
			2651.14	644.898	2651	-24.1683	2651.14	2029.93	2496.22	3452.16	2730.02	4685.29	2730.02	5892.72	2651.14	7111.6	2730.02	334.814
			2649.68	580.822	2649.54	6.76674	2649.68	2029.53	2494.75	3471.76	2728.73	4696.18	2728.73	5851.47	2649.68	7107.04	2728.73	292.071
			2648.22	566.079	2648.08	30.8334	2648.22	1954.11	2493.28	3487.53	2727.43	4689.66	2727.43	5827.64	2648.22	7144.13	2727.43	313.653
			2646.75	591.607	2646.61	4.30289	2646.75	1927.63	2491.8	3506.98	2726.14	4701.03	2726.14	5797.53	2646.75	7135.35	2726.14	340.061
			2645.29	623.023	2645.15	-48.8171	2645.29	1992.11	2490.33	3482.75	2724.85	4722.08	2724.85	5801.75	2645.29	7137.59	2724.85	370.307
			2643.83	623.936	2643.69	-69.3697	2643.83	2048.37	2488.85	3413.92	2723.55	4689.47	2723.55	5806.94	2643.83	7192.28	2723.55	420.356
			2642.37	574.695	2642.23	-63.9774	2642.37	2040.56	2487.38	3418.25	2722.26	4690.21	2722.26	5820.81	2642.37	7191.82	2722.26	450.57
			2640.91	557.48	2640.77	-61.0675	2640.91	2024.43	2485.9	3431.24	2720.97	4745.07	2720.97	5904.74	2640.91	7152.96	2720.97	448.393
			2639.45	565.891	2639.31	-32.3549	2639.45	2036.34	2484.43	3397.69	2719.67	4760.8	2719.67	5987.67	2639.45	7116.61	2719.67	464.075
			2637.99	534.967	2637.85	21.6803	2637.99	2013.48	2482.96	3397.92	2718.38	4748.5	2718.38	5991.37	2637.99	7107.54	2718.38	490.86
			2636.53	482.536	2636.39	28.027	2636.53	1999.51	2481.48	3435.21	2717.08	4764.7	2717.08	5970.44	2636.53	7141.11	2717.08	440.373
			2635.06	498.112	2634.92	-6.67834	2635.06	2054.56	2480.01	3482.73	2715.79	4803.59	2715.79	5987.64	2635.06	7171.51	2715.79	334.848
			2633.6	571.999	2633.46	-8.8858	2633.6	2074.03	2478.53	3538.95	2714.49	4788.9	2714.49	6018.84	2633.6	7178.17	2714.49	294.991
			2632.14	591.011	2632	26.6754	2632.14	2029.54	2477.06	3507.83	2713.2	4755.39	2713.2	6011.43	2632.14	7156.83	2713.2	371.453
			2630.68	591.705	2630.54	57.634	2630.68	1977.99	2475.58	3410.68	2711.9	4768.22	2711.9	5960.59	2630.68	7162.75	2711.9	451.275
			2629.22	637.568	2629.08	67.08	2629.22	1978.24	2474.11	3413.75	2710.61	4775.74	2710.61	5927.12	2629.22	7193.47	2710.61	443.738
			2627.76	665.827	2627.62	36.1223	2627.76	2026.49	2472.64	3431.61	2709.31	4767.34	2709.31	5892.71	2627.76	7165.42	2709.31	395.67
			2626.3	604.813	2626.16	-14.8124	2626.3	2085.13	2471.16	3416.23	2708.02	4757.99	2708.02	5823.58	2626.3	7113.64	2708.02	350.02
			2624.84	533.208	2624.7	-47.2921	2624.84	2113.68	2469.69	3424.35	2706.72	4733.7	2706.72	5816.67	2624.84	7121.29	2706.72	289.433
			2623.37	553.536	2623.23	-48.2093	2623.37	2063.28	2468.21	3442.73	2705.43	4699.3	2705.43	5866.18	2623.37	7163.32	2705.43	228.857
			2621.91	603.462	2621.77	-28.8696	2621.91	1994.82	2466.74	3462.86	2704.13	4693.34	2704.13	5804.34	2621.91	7210.6	2704.13	254.09
			2620.45	639	2620.31	-2.56544	2620.45	1973.59	2465.26	3485.3	2702.83	4696.07	2702.83	5711.64	2620.45	7195.97	2702.83	282.702
			2618.99	647.986	2618.85	35.4371	2618.99	1978.98	2463.79	3526.83	2701.53	4678.09	2701.53	5740.41	2618.99	7092.06	2701.53	236.117
			2617.53	594.946	2617.39	55.4961	2617.53	1971.93	2462.32	3545.84	2700.24	4689.02	2700.24	5796.17	2617.53	7025.52	2700.24	259.384
			2616.07	538.554	2615.93	57.3136	2616.07	1994.22	2460.84	3524.03	2698.94	4713.93	2698.94	5796.5	2616.07	7049.32	2698.94	320.713
			2614.61	538.252	2614.47	49.7226	2614.61	2040.26	2459.37	3467.33	2697.64	4756.15	2697.64	5797.32	2614.61	7125.91	2697.64	353.592
			2613.15	555.846	2613.01	23.3483	2613.15	2035.02	2457.89	3406.37	2696.34	4786.83	2696.34	5832.81	2613.15	7159.36	2696.34	378.753
			2611.68	531.971	2611.54	-11.5219	2611.68	2006.14	2456.42	3428.56	2695.05	4745.28	2695.05	5856.73	2611.68	7167.52	2695.05	333.127
			2610.22	532.684	2610.08	-39.5924	2610.22	2005.23	2454.94	3501.43	2693.75	4706.63	2693.75	5836.36	2610.22	7230.14	2693.75	295.194
			2608.76	598.697	2608.62	-23.5518	2608.76	1984.2	2453.47	3513.16	2692.45	4665.12	2692.45	5801.07	2608.76	7267.35	2692.45	310.221
			2607.3	623.202	2607.16	0.95692	2607.3	1957.34	2452	3492.37	2691.15	4625.06	2691.15	5784.56	2607.3	7256.14	2691.15	302.624
			2605.84	602.632	2605.7	-12.8352	2605.84	1997.12	2450.52	3514.67	2689.85	4655.26	2689.85	5795	2605.84	7221.48	2689.85	323.4
			2604.38	602.341	2604.24	13.1331	2604.38	2043.12	2449.05	3535.29	2688.55	4674.88	2688.55	5822.76	2604.38	7186.94	2688.55	342.737
			2602.92	650.084	2602.78	71.4974	2602.92	2040.71	2447.57	3571.22	2687.25	4694.97	2687.25	5861.57	2602.92	7195.37	2687.25	300.493
			2601.46	702.451	2601.32	84.7573	2601.46	2015.49	2446.1	3632.32	2685.95	4740.56	2685.95	5873.44	2601.46	7246.04	2685.95	283.734
			2599.99	736.207	2599.85	69.3496	2599.99	2013.46	2444.62	3619.03	2684.65	4712.58	2684.65	5819.44	2599.99	7271.96	2684.65	277.563
			2598.53	698.377	2598.39	82.8171	2598.53	2053.02	2443.15	3551.66	2683.35	4644.71	2683.35	5764.01	2598.53	7228.63	2683.35	262.248
			2597.07	547.91	2596.93	126.153	2597.07	2093.93	2441.68	3493.73	2682.05	4628.28	2682.05	5756.19	2597.07	7199.42	2682.05	245.981
			2595.61	514.004	2595.47	99.2261	2595.61	2080.25	2440.2	3488.62	2680.75	4687.79	2680.75	5769.51	2595.61	7175.89	2680.75	239.316
			2594.15	649.573	2594.01	38.6123	2594.15	2035.11	2438.73	3493	2679.45	4739.62	2679.45	5782.35	2594.15	7124.33	2679.45	281.177
			2592.69	730.112	2592.55	63.1471	2592.69	2027.63	2437.25	3438.15	2678.15	4713.12	2678.15	5800.95	2592.69	7117.1	2678.15	287.482
			2591.23	698.856	2591.09	104.504	2591.23	2025.72	2435.78	3422.3	2676.85	4680.39	2676.85	5785.45	2591.23	7142.43	2676.85	262.065
			2589.77	648.246	2589.62	91.7252	2589.77	2029.63	2434.3	3453.26	2675.55	4678.41	2675.55	5740.66	2589.77	7143.87	2675.55	281.792
			2588.3	658.614	2588.16	50.0809	2588.3	2071.17	2432.83	3464.5	2674.25	4675	2674.25	5790.94	2588.3	7142.76	2674.25	293.357
			2586.84	707.434	2586.7	23.8464	2586.84	2099.71	2431.36	3482.68	2672.94	4679.27	2672.94	5861.39	2586.84	7162.96	2672.94	240.591
			2585.38	715.23	2585.24	26.9553	2585.38	2134.22	2429.88	3501.78	2671.64	4696.02	2671.64	5828.62	2585.38	7168.83	2671.64	189.742
			2583.92	685.272	2583.78	42.0283	2583.92	2124.82	2428.41	3531.13	2670.34	4704.15	2670.34	5780.97	2583.92	7145.98	2670.34	248.31
			2582.46	635.5	2582.32	93.1933	2582.46	2066.27	2426.93	3560.26	2669.04	4694.52	2669.04	5738.63	2582.46	7113.04	2669.04	348.618
			2581	563.106	2580.86	134.228	2581	2064.97	2425.46	3557.37	2667.73	4686.33	2667.73	5714.53	2581	7095.96	2667.73	343.84
			2579.54	544.933	2579.4	110.511	2579.54	2040.71	2423.98	3534.62	2666.43	4672.88	2666.43	5763.34	2579.54	7102.6	2666.43	270.937
			2578.08	616.57	2577.93	105.686	2578.08	1996.82	2422.51	3521.83	2665.13	4654.16	2665.13	5832.76	2578.08	7126.42	2665.13	207.165
			2576.61	685.885	2576.47	141.004	2576.61	2018.17	2421.03	3538.49	2663.82	4656.07	2663.82	5866.69	2576.61	7163.72	2663.82	229.701
			2575.15	708.332	2575.01	118.446	2575.15	2056.37	2419.56	3512.09	2662.52	4624.44	2662.52	5858.41	2575.15	7179.34	2662.52	276.696
			2573.69	721.798	2573.55	64.9671	2573.69	2083.22	2418.09	3471.22	2661.22	4621.08	2661.22	5837.68	2573.69	7174.1	2661.22	218.226
			2572.23	710.079	2572.09	41.2029	2572.23	2097.32	2416.61	3484.71	2659.91	4674.29	2659.91	5838.04	2572.23	7156.31	2659.91	268.997
			2570.77	680.124	2570.63	44.2335	2570.77	2064.63	2415.14	3513.48	2658.61	4687.73	2658.61	5824.99	2570.77	7151.35	2658.61	395.011
			2569.31	696.45	2569.17	58.1321	2569.31	2015.48	2413.66	3586.61	2657.3	4687.26	2657.3	5744.89	2569.31	7186.15	2657.3	384.923
			2567.85	705.926	2567.71	37.6325	2567.85	1991.97	2412.19	3609.6	2656	4688.24	2656	5698.32	2567.85	7194.93	2656	360.452
			2566.39	666.403	2566.24	35.7641	2566.39	1980.48	2410.71	3507.03	2654.69	4669.59	2654.69	5747.08	2566.39	7194.51	2654.69	317.329
			2564.92	671.861	2564.78	53.1235	2564.92	1970.12	2409.24	3447.74	2653.39	4666.75	2653.39	5756.58	2564.92	7200.03	2653.39	239.249
			2563.46	717.048	2563.32	35.6464	2563.46	1958.17	2407.77	3485.16	2652.08	4664.88	2652.08	5767.01	2563.46	7160.6	2652.08	272.244
			2562	690.969	2561.86	31.6272	2562	1977.08	2406.29	3505.22	2650.78	4665.88	2650.78	5825.8	2562	7139.13	2650.78	332.054
			2560.54	634.446	2560.4	36.4915	2560.54	2046.47	2404.82	3479.32	2649.47	4721.44	2649.47	5826.19	2560.54	7164.8	2649.47	313.351
			2559.08	645.206	2558.94	55.0581	2559.08	2113.47	2403.34	3504.83	2648.16	4754.51	2648.16	5799.78	2559.08	7169.33	2648.16	319.998
			2557.62	681.264	2557.48	108.094	2557.62	2117.63	2401.87	3623.21	2646.86	4744.51	2646.86	5786.78	2557.62	7144.11	2646.86	298.915
			2556.16	643.63	2556.02	116.988	2556.16	2085.26	2400.39	3704.71	2645.55	4712.53	2645.55	5802.48	2556.16	7128.53	2645.55	263.944
			2554.7	551.28	2554.55	101.02	2554.7	2071.15	2398.92	3621.14	2644.24	4673.38	2644.24	5832.54	2554.7	7135.34	2644.24	306.458
			2553.23	516.945	2553.09	123.471	2553.23	2067.21	2397.45	3495.12	2642.94	4683.02	2642.94	5810.95	2553.23	7181.99	2642.94	338.445
			2551.77	546.304	2551.63	113.987	2551.77	2030.99	2395.97	3506.14	2641.63	4707.97	2641.63	5788.4	2551.77	7249.19	2641.63	330.259
			2550.31	562.762	2550.17	66.2865	2550.31	1988.57	2394.5	3586.39	2640.32	4694.68	2640.32	5841.86	2550.31	7260.93	2640.32	251.823
			2548.85	549.045	2548.71	28.8775	2548.85	1991.04	2393.02	3606.46	2639.01	4664.66	2639.01	5918.73	2548.85	7217.22	2639.01	214.481
			2547.39	533.161	2547.25	-3.0078	2547.39	2037.75	2391.55	3576.65	2637.7	4689.12	2637.7	5898.6	2547.39	7162.35	2637.7	277.982
			2545.93	549.702	2545.79	-8.76472	2545.93	2045.98	2390.07	3569.92	2636.4	4722.2	2636.4	5823.51	2545.93	7098.3	2636.4	286.05
			2544.47	571.225	2544.33	46.6274	2544.47	1988.85	2388.6	3565.32	2635.09	4705.12	2635.09	5839.2	2544.47	7081.36	2635.09	332.777
			2543.01	604.894	2542.86	110.348	2543.01	2001.98	2387.13	3505.84	2633.78	4719.07	2633.78	5834.86	2543.01	7139.72	2633.78	416.763
			2541.54	651.75	2541.4	103.899	2541.54	2062.85	2385.65	3480.58	2632.47	4748.8	2632.47	5750.78	2541.54	7188.36	2632.47	411.429
			2540.08	629.754	2539.94	71.0289	2540.08	2075.71	2384.18	3503.18	2631.16	4704.06	2631.16	5759.8	2540.08	7185.73	2631.16	413.722
			2538.62	618.947	2538.48	58.1231	2538.62	2054.52	2382.7	3497.46	2629.85	4649.3	2629.85	5820.86	2538.62	7163.52	2629.85	374.982
			2537.16	624.366	2537.02	68.5429	2537.16	2033.52	2381.23	3524.31	2628.54	4658.03	2628.54	5839.44	2537.16	7144.67	2628.54	256.067
			2535.7	595.219	2535.56	73.2774	2535.7	2045.94	2379.75	3588.66	2627.23	4702.56	2627.23	5843.69	2535.7	7143.34	2627.23	204.932
			2534.24	603.521	2534.1	61.5667	2534.24	2034.04	2378.28	3585.57	2625.92	4724.18	2625.92	5812.18	2534.24	7165.25	2625.92	274.988
			2532.78	636.611	2532.64	41.281	2532.78	2012.51	2376.81	3502.93	2624.61	4707.64	2624.61	5796.88	2532.78	7184.79	2624.61	363.639
			2531.32	695.45	2531.17	12.9463	2531.32	2018.52	2375.33	3453.98	2623.3	4678.72	2623.3	5818.32	2531.32	7170.55	2623.3	353.545
			2529.85	710.175	2529.71	31.838	2529.85	2012.51	2373.86	3487.91	2621.99	4656.48	2621.99	5802.57	2529.85	7151.05	2621.99	301.956
			2528.39	613.115	2528.25	74.5257	2528.39	2040.39	2372.38	3587.07	2620.68	4683.83	2620.68	5773.48	2528.39	7162.08	2620.68	301.39
			2526.93	535.118	2526.79	75.5295	2526.93	2064.56	2370.91	3680.98	2619.37	4708.34	2619.37	5761.08	2526.93	7166.56	2619.37	373.748
			2525.47	529.878	2525.33	59.7318	2525.47	2038.29	2369.43	3630.91	2618.06	4686.13	2618.06	5793.48	2525.47	7139.22	2618.06	422.272
			2524.01	529.517	2523.87	46.298	2524.01	2031.49	2367.96	3555.24	2616.74	4699.66	2616.74	5856.38	2524.01	7094.69	2616.74	353.562
			2522.55	533.389	2522.41	25.6586	2522.55	2019.43	2366.49	3549.31	2615.43	4709.87	2615.43	5885.44	2522.55	7080.29	2615.43	274.381
			2521.09	559.834	2520.94	29.1432	2521.09	1986.86	2365.01	3518.34	2614.12	4661.98	2614.12	5908.29	2521.09	7120.87	2614.12	265.722
			2519.63	564.844	2519.48	39.8115	2519.63	1982.69	2363.54	3476.72	2612.81	4647.42	2612.81	5909.72	2519.63	7157.08	2612.81	297.544
			2518.16	548.013	2518.02	30.9235	2518.16	1987.36	2362.06	3443.52	2611.5	4671.94	2611.5	5822.11	2518.16	7155.52	2611.5	306.984
			2516.7	567.455	2516.56	25.9906	2516.7	1978.37	2360.59	3467.17	2610.18	4685.5	2610.18	5736.43	2516.7	7143.79	2610.18	296.897
			2515.24	584.314	2515.1	2.3206	2515.24	1992.4	2359.11	3516.2	2608.87	4686.69	2608.87	5740.26	2515.24	7105.01	2608.87	299.188
			2513.78	551.487	2513.64	-3.56006	2513.78	2023.21	2357.64	3538.33	2607.56	4683.12	2607.56	5785.51	2513.78	7073.84	2607.56	295.767
			2512.32	525.723	2512.18	41.0144	2512.32	2048.77	2356.17	3569.32	2606.24	4697.17	2606.24	5795.07	2512.32	7109.93	2606.24	307.094
			2510.86	508.168	2510.72	61.1289	2510.86	2090.26	2354.69	3554.1	2604.93	4695.52	2604.93	5776.55	2510.86	7124.42	2604.93	340.302
			2509.4	466.161	2509.25	34.8355	2509.4	2103.29	2353.22	3496.04	2603.62	4676.28	2603.62	5772.79	2509.4	7074.62	2603.62	333.554
			2507.94	468.473	2507.79	7.31677	2507.94	2083.99	2351.74	3517.43	2602.3	4689.38	2602.3	5764.77	2507.94	7056.67	2602.3	267.833
			2506.47	533.783	2506.33	36.1088	2506.47	2070.91	2350.27	3579.9	2600.99	4704.88	2600.99	5798.1	2506.47	7102.08	2600.99	241.109
			2505.01	537.121	2504.87	77.0276	2505.01	2043.63	2348.79	3589.11	2599.67	4692.32	2599.67	5849.03	2505.01	7120.44	2599.67	303.301
			2503.55	489.303	2503.41	66.0698	2503.55	2018.08	2347.32	3603.34	2598.36	4678.34	2598.36	5863.35	2503.55	7084.37	2598.36	375.938
			2502.09	496.3	2501.95	39.5085	2502.09	2022.99	2345.85	3596.57	2597.04	4687.66	2597.04	5850.57	2502.09	7075.79	2597.04	373.941
			2500.63	508.165	2500.49	38.9041	2500.63	2030.58	2344.37	3542.28	2595.73	4739.74	2595.73	5807.87	2500.63	7104.13	2595.73	338.671
			2499.17	481.166	2499.03	16.8318	2499.17	1979.54	2342.9	3543.6	2594.41	4781.85	2594.41	5808.89	2499.17	7097.3	2594.41	335.247
			2497.71	490.265	2497.56	-38.9616	2497.71	1919.78	2341.42	3580.8	2593.09	4757.93	2593.09	5833.2	2497.71	7062.77	2593.09	332.306
			2496.25	551.053	2496.1	-34.6906	2496.25	1926.7	2339.95	3602.02	2591.78	4704.57	2591.78	5829.01	2496.25	7054.03	2591.78	332.686
			2494.78	561.796	2494.64	-12.8089	2494.78	1928.13	2338.47	3624.6	2590.46	4675.45	2590.46	5840.96	2494.78	7062.53	2590.46	312.181
			2493.32	535.395	2493.18	-19.2592	2493.32	1934.36	2337	3583.78	2589.15	4656.32	2589.15	5864.31	2493.32	7052.09	2589.15	272.209
			2491.86	568.976	2491.72	-3.09454	2491.86	1981.22	2335.53	3511.37	2587.83	4653.33	2587.83	5860.13	2491.86	7007.62	2587.83	292.528
			2490.4	580.646	2490.26	10.2145	2490.4	2013.9	2334.05	3509.56	2586.51	4703.98	2586.51	5824.64	2490.4	7010.78	2586.51	347.968
			2488.94	508.175	2488.8	6.02542	2488.94	2025.58	2332.58	3513.87	2585.2	4738.02	2585.2	5796.75	2488.94	7078.14	2585.2	400.066
			2487.48	456.527	2487.34	27.8315	2487.48	2009.18	2331.1	3509.31	2583.88	4717.49	2583.88	5804.92	2487.48	7098.95	2583.88	389.539
			2486.02	453.309	2485.87	42.4512	2486.02	1987.4	2329.63	3552.73	2582.56	4688.44	2582.56	5856.27	2486.02	7094.19	2582.56	297.422
			2484.56	484.724	2484.41	13.5807	2484.56	1970.55	2328.15	3589.82	2581.24	4690.7	2581.24	5925.63	2484.56	7116.57	2581.24	254.647
			2483.09	487.507	2482.95	16.4097	2483.09	1935.97	2326.68	3598.82	2579.92	4720	2579.92	5934.28	2483.09	7119.42	2579.92	299.613
			2481.63	449.616	2481.49	65.6142	2481.63	1933.99	2325.21	3578.26	2578.61	4760.2	2578.61	5909.26	2481.63	7086.38	2578.61	347.889
			2480.17	468.998	2480.03	66.5826	2480.17	1968.59	2323.73	3529.38	2577.29	4747.79	2577.29	5914.12	2480.17	7065.04	2577.29	335.484
			2478.71	476.225	2478.57	12.6844	2478.71	1994.24	2322.26	3506.15	2575.97	4660.97	2575.97	5896.25	2478.71	7062.92	2575.97	298.434
			2477.25	442.86	2477.11	-31.7336	2477.25	2029.34	2320.78	3524.41	2574.65	4614.46	2574.65	5852.32	2477.25	7065.36	2574.65	290.301
			2475.79	441.67	2475.64	-31.3971	2475.79	2054	2319.31	3562.46	2573.33	4629.56	2573.33	5831.14	2475.79	7068.85	2573.33	314.383
			2474.33	461.301	2474.18	37.7926	2474.33	2036.57	2317.83	3542.77	2572.01	4662.66	2572.01	5814.72	2474.33	7041.96	2572.01	336.098
			2472.87	501.998	2472.72	86.8898	2472.87	1992.16	2316.36	3504.24	2570.69	4688.19	2570.69	5786.48	2472.87	7023.88	2570.69	341.701
			2471.4	497.922	2471.26	61.6461	2471.4	1940.28	2314.89	3555.39	2569.37	4688.14	2569.37	5780.49	2471.4	7079.52	2569.37	342.099
			2469.94	461.5	2469.8	25.2831	2469.94	1915.45	2313.41	3604.83	2568.05	4677.69	2568.05	5808.61	2469.94	7147.52	2568.05	318.826
			2468.48	477.519	2468.34	5.83501	2468.48	1957.8	2311.94	3591.01	2566.73	4663.45	2566.73	5844.76	2468.48	7105.36	2566.73	340.042
			2467.02	501.432	2466.88	21.3891	2467.02	1991.27	2310.46	3595.62	2565.41	4673.36	2565.41	5886.59	2467.02	7024.31	2565.41	391.558
			2465.56	541.222	2465.42	44.1386	2465.56	1960.56	2308.99	3619.59	2564.09	4682.34	2564.09	5891.04	2465.56	7041.83	2564.09	360.258
			2464.1	566.451	2463.95	55.8504	2464.1	1983.83	2307.51	3597.6	2562.77	4653.94	2562.77	5825.94	2464.1	7096.72	2562.77	317.597
			2462.64	537.636	2462.49	45.7998	2462.64	2019.86	2306.04	3571.47	2561.45	4645.42	2561.45	5802.96	2462.64	7150.34	2561.45	341.179
			2461.18	535.1	2461.03	0.28782	2461.18	1989.78	2304.56	3563.7	2560.12	4664.34	2560.12	5839.58	2461.18	7189.61	2560.12	347.269
			2459.71	580.312	2459.57	-20.5092	2459.71	1974.86	2303.09	3555.76	2558.8	4684.68	2558.8	5830.82	2459.71	7159.63	2558.8	357.126
			2458.25	590.002	2458.11	16.2341	2458.25	1988.88	2301.62	3542.51	2557.48	4679.5	2557.48	5809.28	2458.25	7129.32	2557.48	368.888
			2456.79	549.011	2456.65	45.027	2456.79	2001.51	2300.14	3530.66	2556.16	4670.06	2556.16	5861.03	2456.79	7107.07	2556.16	305.491
			2455.33	523.019	2455.19	22.2112	2455.33	2017.49	2298.67	3561.44	2554.84	4696.55	2554.84	5901.43	2455.33	7050.16	2554.84	307.784
			2453.87	504.547	2453.73	-5.38366	2453.87	2034.39	2297.19	3576.71	2553.51	4674.85	2553.51	5879.92	2453.87	7068.56	2553.51	371.058
			2452.41	479.175	2452.26	14.4578	2452.41	2026.8	2295.72	3558.72	2552.19	4638.98	2552.19	5901.4	2452.41	7142.95	2552.19	341.244
			2450.95	456.795	2450.8	41.3384	2450.95	2000.31	2294.24	3536.09	2550.87	4661.7	2550.87	5955.48	2450.95	7151.97	2550.87	300.562
			2449.49	433.154	2449.34	22.5473	2449.49	1996.91	2292.77	3529.59	2549.54	4691.98	2549.54	5888.67	2449.49	7129.82	2549.54	323.188
			2448.02	444.022	2447.88	28.9217	2448.02	2008.82	2291.3	3542.99	2548.22	4710.93	2548.22	5785.03	2448.02	7127.39	2548.22	350.533
			2446.56	500.969	2446.42	84.8821	2446.56	2011.78	2289.82	3516.53	2546.9	4728.45	2546.9	5831.08	2446.56	7145.19	2546.9	350.017
			2445.1	538.007	2444.96	95.6846	2445.1	2003.17	2288.35	3481.7	2545.57	4739.37	2545.57	5900.28	2445.1	7131.59	2545.57	329.209
			2443.64	515.326	2443.5	59.1913	2443.64	1986.43	2286.87	3507.69	2544.25	4709.24	2544.25	5900.07	2443.64	7054.23	2544.25	300.858
			2442.18	501.553	2442.04	64.6487	2442.18	1998.31	2285.4	3568.2	2542.92	4666.38	2542.92	5884.77	2442.18	6987.55	2542.92	309.788
			2440.72	544.574	2440.57	68.0261	2440.72	2009.14	2283.92	3630.21	2541.6	4647.6	2541.6	5874.67	2440.72	7015.28	2541.6	341.843
			2439.26	601.236	2439.11	43.2098	2439.26	1977.69	2282.45	3657.89	2540.27	4663.73	2540.27	5859.86	2439.26	7091.91	2540.27	330.496
			2437.8	621.348	2437.65	53.8954	2437.8	1957.52	2280.98	3590.47	2538.95	4724.67	2538.95	5826.2	2437.8	7087.62	2538.95	303.115
			2436.33	589.738	2436.19	80.8763	2436.33	1981.43	2279.5	3547.51	2537.62	4761.09	2537.62	5820.37	2436.33	7091.3	2537.62	287.064
			2434.87	567.41	2434.73	92.6303	2434.87	2028.43	2278.03	3584.24	2536.3	4732.91	2536.3	5810.79	2434.87	7150.6	2536.3	349.739
			2433.41	598.65	2433.27	49.9343	2433.41	2061.27	2276.55	3585.18	2534.97	4663.26	2534.97	5766.8	2433.41	7139.92	2534.97	392.159
			2431.95	629.529	2431.81	37.2129	2431.95	2025.01	2275.08	3589.11	2533.65	4618.14	2533.65	5775.14	2431.95	7131.12	2533.65	283.75
			2430.49	640.085	2430.35	103.14	2430.49	1956.36	2273.6	3610.95	2532.32	4654.1	2532.32	5828.25	2430.49	7137.04	2532.32	229.073
			2429.03	641.683	2428.88	109.9	2429.03	1962.56	2272.13	3599.38	2530.99	4694.3	2530.99	5862.99	2429.03	7128.28	2530.99	295.509
			2427.57	608.462	2427.42	55.9245	2427.57	1994.74	2270.66	3584.07	2529.67	4697.27	2529.67	5862.39	2427.57	7129.07	2529.67	362.869
			2426.11	579.019	2425.96	25.8482	2426.11	1988.41	2269.18	3589.39	2528.34	4718.6	2528.34	5840.59	2426.11	7089.68	2528.34	351.572
			2424.64	556.077	2424.5	31.2179	2424.64	1976.39	2267.71	3568.8	2527.01	4731.48	2527.01	5803.75	2424.64	7052.89	2527.01	258.817
			2423.18	545.51	2423.04	48.2151	2423.18	1949.61	2266.23	3535.19	2525.68	4685.5	2525.68	5784.33	2423.18	7045.83	2525.68	191.506
			2421.72	554.012	2421.58	69.2964	2421.72	1931.08	2264.76	3544.16	2524.36	4644.72	2524.36	5843.53	2421.72	7037.43	2524.36	168.473
			2420.26	544.151	2420.12	94.5797	2420.26	1996.32	2263.28	3550.85	2523.03	4636.44	2523.03	5872.62	2420.26	7045.8	2523.03	151.1
			2418.8	554.032	2418.66	126.702	2418.8	2084.23	2261.81	3538	2521.7	4629.57	2521.7	5825.94	2418.8	7026.44	2521.7	172.789
			2417.34	566.2	2417.19	127.967	2417.34	2097.09	2260.34	3569.32	2520.37	4637.77	2520.37	5831.96	2417.34	7018.08	2520.37	227.881
			2415.88	567.258	2415.73	94.7425	2415.88	2080	2258.86	3629.69	2519.04	4635.63	2519.04	5884.57	2415.88	7109.61	2519.04	250.035
			2414.42	612.597	2414.27	91.8321	2414.42	2059.65	2257.39	3643.85	2517.71	4616.56	2517.71	5851.11	2414.42	7147.92	2517.71	205.403
			2412.95	660.812	2412.81	90.7542	2412.95	2057.22	2255.91	3621.76	2516.38	4619.6	2516.38	5756.52	2412.95	7093.51	2516.38	180.994
			2411.49	619.745	2411.35	85.9179	2411.49	2096.27	2254.44	3571.56	2515.05	4637.23	2515.05	5738.12	2411.49	7072.37	2515.05	201.744
			2410.03	576.792	2409.89	91.0199	2410.03	2080.7	2252.96	3530.97	2513.72	4634.18	2513.72	5798.72	2410.03	7085.12	2513.72	227.658
			2408.57	609.574	2408.43	81.7356	2408.57	2023.47	2251.49	3538.75	2512.39	4619.37	2512.39	5835.34	2408.57	7107.9	2512.39	285.521
			2407.11	614.733	2406.97	80.837	2407.11	2016.28	2250.02	3547.24	2511.06	4586.27	2511.06	5790.2	2407.11	7092.54	2511.06	281.831
			2405.65	562.229	2405.5	93.6187	2405.65	2040.71	2248.54	3558.95	2509.73	4579	2509.73	5743.18	2405.65	7065.08	2509.73	227.389
			2404.19	504.374	2404.04	80.9582	2404.19	2053.61	2247.07	3587.18	2508.4	4637.04	2508.4	5711.22	2404.19	7086.01	2508.4	237.79
			2402.73	504.061	2402.58	59.1643	2402.73	2025.66	2245.59	3557.49	2507.07	4676.29	2507.07	5692.9	2402.73	7113.31	2507.07	277.784
			2401.26	547.088	2401.12	44.0906	2401.26	2011.06	2244.12	3526.64	2505.74	4645.57	2505.74	5728.58	2401.26	7120.52	2505.74	297.578
			2399.8	543.566	2399.66	39.1354	2399.8	2048.64	2242.64	3570.66	2504.41	4608.28	2504.41	5769.44	2399.8	7086.93	2504.41	309.856
			2398.34	542.628	2398.2	77.7965	2398.34	2060.27	2241.17	3590.74	2503.08	4643.77	2503.08	5799.95	2398.34	7068.72	2503.08	316.975
			2396.88	601.236	2396.74	97.4548	2396.88	2022.36	2239.7	3602.11	2501.75	4678.32	2501.75	5821.55	2396.88	7088.23	2501.75	294.062
			2395.42	657.088	2395.27	76.4902	2395.42	2012.84	2238.22	3635.02	2500.42	4676.27	2500.42	5809.83	2395.42	7096.43	2500.42	277.721
			2393.96	694.264	2393.81	52.566	2393.96	2037.4	2236.75	3624.73	2499.08	4677.03	2499.08	5755.43	2393.96	7108.98	2499.08	273.595
			2392.5	678.774	2392.35	44.348	2392.5	2069.02	2235.27	3612.59	2497.75	4659.05	2497.75	5726.84	2392.5	7104.69	2497.75	261.029
			2391.04	587.239	2390.89	72.1911	2391.04	2105.07	2233.8	3593.03	2496.42	4643.41	2496.42	5755.96	2391.04	7072.99	2496.42	244.719
			2389.57	548.433	2389.43	110.686	2389.57	2099.03	2232.32	3514.04	2495.08	4665.29	2495.08	5781.8	2389.57	7046.23	2495.08	254.67
			2388.11	572.802	2387.97	154.112	2388.11	2087.65	2230.85	3477.29	2493.75	4675	2493.75	5794.51	2388.11	7029.96	2493.75	292.292
			2386.65	590.474	2386.51	150.224	2386.65	2100.61	2229.38	3494.8	2492.42	4655.63	2492.42	5758.47	2386.65	7035.59	2492.42	261.013
			2385.19	620.85	2385.05	69.3772	2385.19	2070.74	2227.9	3510.06	2491.08	4674.24	2491.08	5728.07	2385.19	7058.42	2491.08	228.79
			2383.73	610.462	2383.58	39.8293	2383.73	1989.56	2226.43	3542.48	2489.75	4676.94	2489.75	5779.21	2383.73	7042.74	2489.75	272.963
			2382.27	570.988	2382.12	63.186	2382.27	1971.24	2224.95	3595.39	2488.42	4581.72	2488.42	5818.17	2382.27	7037.68	2488.42	273.101
			2380.81	574.056	2380.66	36.5257	2380.81	2051.05	2223.48	3605.1	2487.08	4532.89	2487.08	5811.69	2380.81	7078.71	2487.08	232.483
			2379.35	569.498	2379.2	18.7327	2379.35	2079.06	2222	3563.22	2485.75	4625.52	2485.75	5818.8	2379.35	7085.48	2485.75	222.796
			2377.88	568.426	2377.74	60.3127	2377.88	2041.95	2220.53	3579.36	2484.41	4685.84	2484.41	5833.87	2377.88	7071.04	2484.41	195.8
			2376.42	608.848	2376.28	106.304	2376.42	2037.64	2219.06	3635.02	2483.08	4648.29	2483.08	5807.75	2376.42	7059.78	2483.08	202.039
			2374.96	624.164	2374.82	134.271	2374.96	2079.76	2217.58	3691.73	2481.74	4590.63	2481.74	5726.87	2374.96	7037.58	2481.74	229.359
			2373.5	607.679	2373.36	154.181	2373.5	2122.82	2216.11	3688.51	2480.41	4599.44	2480.41	5675.03	2373.5	7041.44	2480.41	221.568
			2372.04	601.681	2371.89	159.878	2372.04	2116.76	2214.63	3617.39	2479.07	4673.31	2479.07	5706.05	2372.04	7067.05	2479.07	243.729
			2370.58	616.646	2370.43	154.742	2370.58	2096.7	2213.16	3587.08	2477.74	4690.09	2477.74	5751.1	2370.58	7068.58	2477.74	243.912
			2369.12	626.7	2368.97	145.746	2369.12	2084.37	2211.68	3567	2476.4	4657.27	2476.4	5775.56	2369.12	7048.02	2476.4	235.667
			2367.66	581.318	2367.51	148.205	2367.66	2057.09	2210.21	3550.38	2475.06	4615.13	2475.06	5752.32	2367.66	7054.44	2475.06	231.649
			2366.19	539.59	2366.05	166.175	2366.19	2034.19	2208.74	3549.9	2473.73	4602.45	2473.73	5739.37	2366.19	7125.85	2473.73	197.238
			2364.73	561.561	2364.59	160.719	2364.73	2040.51	2207.26	3551.04	2472.39	4619.25	2472.39	5781.6	2364.73	7196.94	2472.39	184.816
			2363.27	557.212	2363.13	118.701	2363.27	2060.14	2205.79	3554.65	2471.05	4593.98	2471.05	5788.31	2363.27	7197.55	2471.05	146.239
			2361.81	492.209	2361.67	85.6427	2361.81	2044.82	2204.31	3544.86	2469.72	4620.12	2469.72	5769.3	2361.81	7178.1	2469.72	114.674
			2360.35	463.8	2360.2	75.8668	2360.35	2010.89	2202.84	3552.01	2468.38	4712.15	2468.38	5776.02	2360.35	7155.4	2468.38	162.097
			2358.89	518.548	2358.74	64.3491	2358.89	2012.53	2201.36	3605.09	2467.04	4708.39	2467.04	5784.61	2358.89	7105.2	2467.04	209.985
			2357.43	593.516	2357.28	70.7297	2357.43	2014.16	2199.89	3665.23	2465.7	4649.51	2465.7	5768.44	2357.43	7082.64	2465.7	200.408
			2355.97	602.597	2355.82	95.2125	2355.97	1998.07	2198.41	3659.37	2464.36	4634.56	2464.36	5778.43	2355.97	7076.89	2464.36	167.952
			2354.5	540.675	2354.36	99.1904	2354.5	2002.17	2196.94	3637.76	2463.02	4619.62	2463.02	5810.85	2354.5	7021.27	2463.02	183.134
			2353.04	498.893	2352.9	87.1439	2353.04	2019.82	2195.47	3634.27	2461.69	4635.03	2461.69	5800.78	2353.04	6998.77	2461.69	218.399
			2351.58	478.748	2351.44	71.9904	2351.58	2052.14	2193.99	3615.29	2460.35	4679.85	2460.35	5787.91	2351.58	7067.84	2460.35	242.448
			2350.12	422.872	2349.98	47.8965	2350.12	2097.27	2192.52	3626.7	2459.01	4661.67	2459.01	5808.19	2350.12	7151.37	2459.01	252.501
			2348.66	380.614	2348.51	59.136	2348.66	2098.53	2191.04	3613.89	2457.67	4600.57	2457.67	5807.01	2348.66	7179.58	2457.67	248.554
			2347.2	418.069	2347.05	70.1329	2347.2	2029.53	2189.57	3541.15	2456.33	4588.93	2456.33	5777.37	2347.2	7168.98	2456.33	260.476
			2345.74	476.367	2345.59	52.0339	2345.74	1974.44	2188.09	3513.62	2454.99	4620.23	2454.99	5777.13	2345.74	7149.74	2454.99	241.621
			2344.28	499.113	2344.13	78.277	2344.28	2009.82	2186.62	3569.76	2453.65	4638.47	2453.65	5791.84	2344.28	7110.04	2453.65	192.454
			2342.81	558.974	2342.67	72.4239	2342.81	2057.34	2185.15	3608.14	2452.31	4664.62	2452.31	5795.34	2342.81	7078.86	2452.31	192.265
			2341.35	605.408	2341.21	22.7319	2341.35	2068.58	2183.67	3582.17	2450.97	4685.66	2450.97	5794.2	2341.35	7069.02	2450.97	229.855
			2339.89	562.821	2339.75	26.3995	2339.89	2089.26	2182.2	3579.28	2449.63	4692.23	2449.63	5779.54	2339.89	7055.85	2449.63	262.308
			2338.43	536.288	2338.28	88.5226	2338.43	2079.66	2180.72	3592.92	2448.29	4677.38	2448.29	5755.57	2338.43	7022.18	2448.29	301.746
			2336.97	550.57	2336.82	150.304	2336.97	2036.93	2179.25	3564.97	2446.94	4655.55	2446.94	5760.51	2336.97	6993.26	2446.94	247.075
			2335.51	519.205	2335.36	124.861	2335.51	2019.6	2177.77	3568.12	2445.6	4660.28	2445.6	5769.18	2335.51	6988.52	2445.6	117.864
			2334.05	465.862	2333.9	48.9518	2334.05	2026.15	2176.3	3588.43	2444.26	4660.36	2444.26	5737.33	2334.05	7000.28	2444.26	118.181
			2332.59	489.882	2332.44	36.7697	2332.59	2036.28	2174.83	3553.09	2442.92	4687.91	2442.92	5714.8	2332.59	7007.93	2442.92	200.953
			2331.12	535.784	2330.98	83.4103	2331.12	2033.7	2173.35	3558.48	2441.58	4734.56	2441.58	5688.57	2331.12	7037.82	2441.58	224.57
			2329.66	555.761	2329.52	95.7091	2329.66	2024.39	2171.88	3611.52	2440.23	4729.54	2440.23	5718.68	2329.66	7133.68	2440.23	197.44
			2328.2	584.124	2328.06	79.9936	2328.2	2054.74	2170.4	3629.96	2438.89	4711.94	2438.89	5824.66	2328.2	7151.5	2438.89	248.506
			2326.74	540.837	2326.59	84.6611	2326.74	2095.97	2168.93	3633.39	2437.55	4684.59	2437.55	5841.73	2326.74	7059.94	2437.55	351.235
			2325.28	465.417	2325.13	88.9134	2325.28	2095.85	2167.45	3651.21	2436.21	4629.32	2436.21	5809	2325.28	7028.22	2436.21	314.356
			2323.82	449.105	2323.67	78.983	2323.82	2087.96	2165.98	3665.48	2434.86	4630.37	2434.86	5808.87	2323.82	7055.35	2434.86	254.208
			2322.36	431.355	2322.21	52.9763	2322.36	2067.11	2164.51	3663.36	2433.52	4644.47	2433.52	5816.18	2322.36	7078.96	2433.52	302.473
			2320.9	412.17	2320.75	67.258	2320.9	2059.82	2163.03	3643.9	2432.17	4618.56	2432.17	5821.17	2320.9	7082.06	2432.17	337.251
			2319.43	471.651	2319.29	116.237	2319.43	2075.62	2161.56	3629.11	2430.83	4617.77	2430.83	5801.05	2319.43	7069.81	2430.83	335.745
			2317.97	561.131	2317.83	81.8465	2317.97	2058.22	2160.08	3625.13	2429.49	4611.41	2429.49	5790.23	2317.97	7078.52	2429.49	314.262
			2316.51	581.153	2316.37	27.5012	2316.51	2041.12	2158.61	3602.94	2428.14	4591.12	2428.14	5829.17	2316.51	7084.32	2428.14	256.074
			2315.05	548.078	2314.9	45.1751	2315.05	2049.15	2157.13	3578.63	2426.8	4592.68	2426.8	5859.28	2315.05	7072.78	2426.8	248.088
			2313.59	515.111	2313.44	53.7597	2313.59	2056.67	2155.66	3569.01	2425.45	4611.9	2425.45	5826.19	2313.59	7062.17	2425.45	270.793
			2312.13	521.758	2311.98	43.8904	2312.13	2038.72	2154.19	3570.62	2424.11	4647.38	2424.11	5809.83	2312.13	7053.43	2424.11	260.974
			2310.67	543.463	2310.52	38.4048	2310.67	2023.59	2152.71	3551.71	2422.76	4650.35	2422.76	5812.54	2310.67	7059.11	2422.76	249.771
			2309.21	525.919	2309.06	33.9974	2309.21	2062.08	2151.24	3496.52	2421.41	4629.63	2421.41	5795.74	2309.21	7063.94	2421.41	227.896
			2307.74	515.779	2307.6	55.7443	2307.74	2093.17	2149.76	3489.48	2420.07	4635.85	2420.07	5819.82	2307.74	7056.45	2420.07	261.742
			2306.28	526.443	2306.14	95.7408	2306.28	2088.31	2148.29	3562.71	2418.72	4665.29	2418.72	5872.21	2306.28	7036.04	2418.72	301.179
			2304.82	534.324	2304.68	117.557	2304.82	2071.42	2146.81	3612.3	2417.38	4673.38	2417.38	5869.36	2304.82	7003.53	2417.38	277.935
			2303.36	538.112	2303.21	94.9146	2303.36	2063.96	2145.34	3545.78	2416.03	4650.37	2416.03	5807.12	2303.36	7008.38	2416.03	240.784
			2301.9	528.656	2301.75	54.482	2301.9	2063.34	2143.87	3470.41	2414.68	4629.7	2414.68	5787.12	2301.9	7020.34	2414.68	190.196
			2300.44	526.896	2300.29	65.0672	2300.44	2021.68	2142.39	3521.83	2413.33	4604.87	2413.33	5790.8	2300.44	7019.04	2413.33	206.885
			2298.98	527.452	2298.83	107.725	2298.98	2013.75	2140.92	3596.99	2411.99	4615.75	2411.99	5779.64	2298.98	7028.29	2411.99	282.495
			2297.52	565.083	2297.37	87.7775	2297.52	2045.19	2139.44	3625.48	2410.64	4658.65	2410.64	5784.72	2297.52	6975.77	2410.64	326.092
			2296.05	603.576	2295.91	39.0616	2296.05	2043.37	2137.97	3620.42	2409.29	4657.49	2409.29	5806.03	2296.05	6933.28	2409.29	325.171
			2294.59	571.749	2294.45	49.2072	2294.59	2040.74	2136.49	3571.72	2407.94	4616.47	2407.94	5840.79	2294.59	6986.05	2407.94	294.581
			2293.13	539.559	2292.99	96.683	2293.13	2031.68	2135.02	3568.66	2406.59	4603.73	2406.59	5833.38	2293.13	7012.01	2406.59	295.981
			2291.67	559.154	2291.52	93.7243	2291.67	2018.75	2133.55	3633.51	2405.25	4630.86	2405.25	5785.17	2291.67	7002.87	2405.25	291.378
			2290.21	561.569	2290.06	73.1622	2290.21	2028.13	2132.07	3650.56	2403.9	4617.68	2403.9	5788.88	2290.21	7045	2403.9	260.824
			2288.75	541.679	2288.6	89.9127	2288.75	2028.09	2130.6	3613.36	2402.55	4607.75	2402.55	5801.87	2288.75	7069.33	2402.55	292.823
			2287.29	525.658	2287.14	97.0271	2287.29	2041.54	2129.12	3595.69	2401.2	4659.43	2401.2	5782.44	2287.29	7033.87	2401.2	279.914
			2285.83	472.225	2285.68	83.8997	2285.83	2085.03	2127.65	3614.62	2399.85	4684.71	2399.85	5812.56	2285.83	6995.37	2399.85	224.852
			2284.36	409.589	2284.22	92.7748	2284.36	2096.22	2126.17	3644.73	2398.5	4671.08	2398.5	5809.37	2284.36	6999	2398.5	250.847
			2282.9	398.529	2282.76	114.622	2282.9	2065.3	2124.7	3635.37	2397.15	4693.11	2397.15	5709.88	2282.9	7055.56	2397.15	281.018
			2281.44	426.674	2281.29	48.3981	2281.44	2029.28	2123.23	3596.87	2395.8	4706.35	2395.8	5689.1	2281.44	7117.46	2395.8	261.194
			2279.98	453.986	2279.83	-4.46395	2279.98	2038.79	2121.75	3578.73	2394.45	4645.09	2394.45	5775.71	2279.98	7142.37	2394.45	252.019
			2278.52	466.376	2278.37	86.1654	2278.52	2076.26	2120.28	3553.27	2393.1	4594.01	2393.1	5844.25	2278.52	7090.27	2393.1	299.303
			2277.06	423.903	2276.91	157.981	2277.06	2076.7	2118.8	3537.61	2391.75	4588.31	2391.75	5863.28	2277.06	7018.23	2391.75	330.86
			2275.6	399.746	2275.45	128.594	2275.6	2044.39	2117.33	3572.39	2390.4	4593.25	2390.4	5823.57	2275.6	7016.41	2390.4	287.02
			2274.14	431.136	2273.99	84.5218	2274.14	2041.77	2115.85	3585.23	2389.04	4608.36	2389.04	5806.99	2274.14	7043.99	2389.04	231.171
			2272.67	449.503	2272.53	68.19	2272.67	2102.65	2114.38	3581.52	2387.69	4608.22	2387.69	5838.52	2272.67	7059.43	2387.69	196.62
			2271.21	492.275	2271.07	47.058	2271.21	2131.9	2112.91	3563.04	2386.34	4594.22	2386.34	5829.36	2271.21	7081.07	2386.34	153.769
			2269.75	547.009	2269.6	13.9274	2269.75	2087.8	2111.43	3526.67	2384.99	4594.09	2384.99	5807.26	2269.75	7091.85	2384.99	187.648
			2268.29	544.901	2268.14	14.4097	2268.29	2055.45	2109.96	3553.38	2383.64	4621.23	2383.64	5776.87	2268.29	7043.1	2383.64	252.048
			2266.83	522.297	2266.68	62.0765	2266.83	2059.17	2108.48	3593.93	2382.28	4654.84	2382.28	5744.17	2266.83	6984.91	2382.28	223.099
			2265.37	537.878	2265.22	124.285	2265.37	2057.19	2107.01	3606.36	2380.93	4646.4	2380.93	5796.03	2265.37	6957.16	2380.93	237.568
			2263.91	558.002	2263.76	152.557	2263.91	2049.27	2105.53	3633.62	2379.58	4605.65	2379.58	5846.04	2263.91	6957.34	2379.58	295.939
			2262.45	572.642	2262.3	114.315	2262.45	2079.39	2104.06	3657.69	2378.22	4621.7	2378.22	5775.98	2262.45	7006.95	2378.22	285.492
			2260.98	624.473	2260.84	51.9886	2260.98	2098.34	2102.59	3651.29	2376.87	4680.69	2376.87	5774.25	2260.98	7022.11	2376.87	224.724
			2259.52	640.817	2259.38	47.9986	2259.52	2071.27	2101.11	3611.12	2375.52	4669.52	2375.52	5873.19	2259.52	7024.22	2375.52	164.439
			2258.06	586.125	2257.91	66.3111	2258.06	2046.19	2099.64	3537.81	2374.16	4640.8	2374.16	5829.03	2258.06	7058.57	2374.16	221.866
			2256.6	525.059	2256.45	72.1581	2256.6	2052.49	2098.16	3468.39	2372.81	4642.55	2372.81	5761.79	2256.6	7030.31	2372.81	314.379
			2255.14	482.213	2254.99	76.0088	2255.14	2118.17	2096.69	3467.91	2371.45	4638.32	2371.45	5813.17	2255.14	6992.64	2371.45	299.82
			2253.68	497.812	2253.53	51.9281	2253.68	2145.24	2095.21	3521.77	2370.1	4644.23	2370.1	5859.01	2253.68	6999.47	2370.1	258.968
			2252.22	537.116	2252.07	6.2844	2252.22	2083.95	2093.74	3530.02	2368.74	4646.01	2368.74	5886.38	2252.22	7026.45	2368.74	213.995
			2250.76	541.131	2250.61	-2.97151	2250.76	2041.67	2092.26	3547.19	2367.39	4669.45	2367.39	5861.65	2250.76	7068.37	2367.39	183.793
			2249.29	534.729	2249.15	38.7879	2249.29	2045.85	2090.79	3603.76	2366.03	4709.5	2366.03	5788.97	2249.29	7083.3	2366.03	220.002
			2247.83	529.709	2247.69	58.9588	2247.83	2075.32	2089.32	3585.03	2364.68	4718.65	2364.68	5761.04	2247.83	7081.37	2364.68	248.842
			2246.37	551.623	2246.22	54.9726	2246.37	2101.73	2087.84	3579.51	2363.32	4728.71	2363.32	5787.05	2246.37	7094.56	2363.32	233.888
			2244.91	598.185	2244.76	62.1889	2244.91	2096	2086.37	3593.27	2361.96	4701.01	2361.96	5828.27	2244.91	7095.93	2361.96	260.411
			2243.45	596.18	2243.3	83.778	2243.45	2064.92	2084.89	3527.07	2360.61	4668.23	2360.61	5837.69	2243.45	7071.41	2360.61	311.365
			2241.99	549.088	2241.84	101.063	2241.99	2033.51	2083.42	3489.79	2359.25	4691.68	2359.25	5839.74	2241.99	7039.5	2359.25	292.295
			2240.53	550.09	2240.38	87.317	2240.53	2030.74	2081.94	3506.44	2357.89	4688.42	2357.89	5834.43	2240.53	7032.59	2357.89	256.183
			2239.07	567.285	2238.92	58.1743	2239.07	2048.89	2080.47	3507.56	2356.54	4646.01	2356.54	5853.06	2239.07	7024.22	2356.54	250.486
			2237.6	521.809	2237.46	55.4545	2237.6	2082.74	2079	3535.14	2355.18	4611.46	2355.18	5882.76	2237.6	7017.17	2355.18	206.133
			2236.14	503.64	2236	69.6228	2236.14	2086.07	2077.52	3594.51	2353.82	4633.99	2353.82	5860.43	2236.14	7049.17	2353.82	151.206
			2234.68	517.222	2234.53	37.9248	2234.68	2038.7	2076.05	3596.01	2352.46	4668.04	2352.46	5844.09	2234.68	7046.98	2352.46	167.178
			2233.22	533.933	2233.07	5.84181	2233.22	1997.96	2074.57	3552.69	2351.11	4650.08	2351.11	5849.85	2233.22	7032.68	2351.11	208.93
			2231.76	592.794	2231.61	42.0171	2231.76	1976.23	2073.1	3535.59	2349.75	4652.37	2349.75	5884.14	2231.76	7061.19	2349.75	202.832
			2230.3	600.559	2230.15	109.323	2230.3	1979.73	2071.62	3540.55	2348.39	4678.13	2348.39	5889	2230.3	7088.81	2348.39	193.514
			2228.84	565.293	2228.69	159.721	2228.84	2017.55	2070.15	3540.38	2347.03	4655.13	2347.03	5857.98	2228.84	7099.87	2347.03	230.66
			2227.38	550.052	2227.23	167.311	2227.38	2080	2068.68	3526.78	2345.67	4594.44	2345.67	5865.59	2227.38	7108.65	2345.67	251.259
			2225.91	528.64	2225.77	132.332	2225.91	2077.77	2067.2	3521.89	2344.31	4588.94	2344.31	5868.17	2225.91	7100.2	2344.31	204.733
			2224.45	532.157	2224.3	105.897	2224.45	2024.9	2065.73	3546.48	2342.95	4599.54	2342.95	5852.36	2224.45	7031.88	2342.95	176.602
			2222.99	574.066	2222.84	96.4256	2222.99	2045.41	2064.25	3620	2341.59	4572.92	2341.59	5818.17	2222.99	6972.68	2341.59	236.734
			2221.53	593.951	2221.38	76.727	2221.53	2073.94	2062.78	3654.46	2340.23	4612	2340.23	5777.57	2221.53	7003.87	2340.23	284.46
			2220.07	557.889	2219.92	69.5345	2220.07	2055.43	2061.3	3554.62	2338.87	4689.23	2338.87	5821.05	2220.07	7052.22	2338.87	240.747
			2218.61	532.694	2218.46	67.2227	2218.61	2050.29	2059.83	3457.63	2337.51	4723.72	2337.51	5866.85	2218.61	7045.44	2337.51	192.445
			2217.15	540.445	2217	61.7431	2217.15	2046.31	2058.36	3444.84	2336.15	4712.73	2336.15	5811.12	2217.15	7020.8	2336.15	220.872
			2215.69	511.872	2215.54	55.7074	2215.69	2045.56	2056.88	3437.63	2334.79	4667.3	2334.79	5790.77	2215.69	7037.17	2334.79	267.218
			2214.22	507.85	2214.08	15.6076	2214.22	2055.99	2055.41	3432.09	2333.43	4642.55	2333.43	5839.3	2214.22	7076.71	2333.43	227.244
			2212.76	569.798	2212.61	-3.11659	2212.76	2008.02	2053.93	3425.41	2332.07	4675.65	2332.07	5862.13	2212.76	7099.37	2332.07	143.213
			2211.3	599.797	2211.15	53.727	2211.3	1951.87	2052.46	3409.88	2330.7	4713.35	2330.7	5860.63	2211.3	7090.62	2330.7	168.905
			2209.84	587.289	2209.69	33.9044	2209.84	2004.78	2050.98	3452.4	2329.34	4715.69	2329.34	5853.17	2209.84	7027.79	2329.34	229.031
			2208.38	571.167	2208.23	-47.8381	2208.38	2091.19	2049.51	3543.56	2327.98	4701.07	2327.98	5813.14	2208.38	7009.16	2327.98	245.543
			2206.92	570.459	2206.77	-23.7348	2206.92	2101.96	2048.04	3587.95	2326.62	4675.44	2326.62	5761.65	2206.92	7055.69	2326.62	247.847
			2205.46	557.132	2205.31	29.576	2205.46	2064.99	2046.56	3568.14	2325.25	4642.49	2325.25	5756.98	2205.46	7040.79	2325.25	229.516
			2204	529.174	2203.85	62.5802	2204	2055.5	2045.09	3546.78	2323.89	4599.93	2323.89	5752.77	2204	7037.33	2323.89	257.961
			2202.53	539.588	2202.39	82.6616	2202.53	2101.54	2043.61	3538.33	2322.53	4599.56	2322.53	5750.4	2202.53	7079.21	2322.53	256.623
			2201.07	522.76	2200.92	94.6015	2201.07	2141.87	2042.14	3525.06	2321.16	4667.04	2321.16	5807.17	2201.07	7087.74	2321.16	216.775
			2199.61	477.865	2199.46	120.125	2199.61	2128.05	2040.66	3524.57	2319.8	4691.89	2319.8	5828.19	2199.61	7059.1	2319.8	213.159
			2198.15	506.905	2198	111.258	2198.15	2110.87	2039.19	3529.8	2318.44	4643.87	2318.44	5780.92	2198.15	7025.69	2318.44	195.349
			2196.69	529.039	2196.54	64.2491	2196.69	2106.93	2037.72	3536.27	2317.07	4605.49	2317.07	5801.47	2196.69	7024.38	2317.07	202.284
			2195.23	485.677	2195.08	46.999	2195.23	2075.27	2036.24	3557.79	2315.71	4612.93	2315.71	5858.22	2195.23	7031.58	2315.71	221.147
			2193.77	470.487	2193.62	95.1795	2193.77	2062.79	2034.77	3586.39	2314.34	4654.26	2314.34	5849.01	2193.77	7031.84	2314.34	181.387
			2192.31	450.939	2192.16	121.224	2192.31	2074.38	2033.29	3581.14	2312.98	4672.24	2312.98	5800.42	2192.31	7008.5	2312.98	124.7
			2190.84	439.152	2190.7	101.065	2190.84	2044.92	2031.82	3546.31	2311.61	4644.43	2311.61	5730.8	2190.84	6974.67	2311.61	89.5612
			2189.38	493.558	2189.23	92.5196	2189.38	2036.3	2030.34	3535.88	2310.25	4606.1	2310.25	5737.18	2189.38	7008.38	2310.25	103.417
			2187.92	491.374	2187.77	83.896	2187.92	2083.67	2028.87	3529.15	2308.88	4611.73	2308.88	5803.07	2187.92	7075.17	2308.88	168.081
			2186.46	439.56	2186.31	83.1352	2186.46	2102.37	2027.4	3496.18	2307.52	4641.61	2307.52	5816.32	2186.46	7087.72	2307.52	181.95
			2185	494.589	2184.85	91.8667	2185	2088.76	2025.92	3514.21	2306.15	4632.15	2306.15	5808.07	2185	7049.05	2306.15	138.169
			2183.54	616.09	2183.39	61.0611	2183.54	2060.44	2024.45	3577.45	2304.78	4635.04	2304.78	5755.93	2183.54	7024.41	2304.78	154.78
			2182.08	662.012	2181.93	27.5701	2182.08	2026.1	2022.97	3570.54	2303.42	4672.23	2303.42	5712.48	2182.08	7032.68	2303.42	186.042
			2180.61	604.742	2180.47	53.9612	2180.61	2023.98	2021.5	3532.16	2302.05	4670.1	2302.05	5740.39	2180.61	7051.66	2302.05	187.117
			2179.15	547.36	2179.01	63.2723	2179.15	2013.47	2020.02	3532.18	2300.68	4625.9	2300.68	5794.82	2179.15	7070.88	2300.68	201.002
			2177.69	594.284	2177.54	20.7812	2177.69	1994.2	2018.55	3546.54	2299.32	4619.65	2299.32	5807.64	2177.69	7059.69	2299.32	192.495
			2176.23	639.047	2176.08	-4.32112	2176.23	2023.58	2017.08	3522.79	2297.95	4636.74	2297.95	5748.25	2176.23	7044.22	2297.95	188.56
			2174.77	577.557	2174.62	2.34234	2174.77	2060.93	2015.6	3465.35	2296.58	4655.64	2296.58	5744.16	2174.77	7035.9	2296.58	195.611
			2173.31	511.164	2173.16	13.1171	2173.31	2067.19	2014.13	3420.48	2295.21	4672.26	2295.21	5797.65	2173.31	7033.32	2295.21	167.032
			2171.85	480.738	2171.7	7.19009	2171.85	2075.45	2012.65	3435.37	2293.85	4639.55	2293.85	5812.31	2171.85	7054.65	2293.85	143.485
			2170.39	474.922	2170.24	-14.6122	2170.39	2101.91	2011.18	3508.75	2292.48	4637.44	2292.48	5812.81	2170.39	7055.31	2292.48	178.412
			2168.93	530.201	2168.78	-11.7001	2168.93	2116.38	2009.7	3524.69	2291.11	4669.13	2291.11	5861.72	2168.93	7014.92	2291.11	224.764
			2167.46	570.985	2167.32	29.3315	2167.46	2099.01	2008.23	3468.35	2289.74	4645.58	2289.74	5892.82	2167.46	6978.78	2289.74	224.996
			2166	563.83	2165.85	59.4385	2166	2096.86	2006.76	3444.75	2288.37	4621.58	2288.37	5847.68	2166	6999.33	2288.37	221.119
			2164.54	565.84	2164.39	90.3981	2164.54	2112.4	2005.28	3470.23	2287	4634.1	2287	5838.14	2164.54	7067.93	2287	220.909
			2163.08	535.728	2162.93	85.2606	2163.08	2100.88	2003.81	3483.86	2285.63	4665.79	2285.63	5863.76	2163.08	7097.93	2285.63	192.878
			2161.62	496.457	2161.47	4.24268	2161.62	2107.03	2002.33	3451.38	2284.26	4700.21	2284.26	5831.9	2161.62	7059.7	2284.26	197.244
			2160.16	506.033	2160.01	-2.42809	2160.16	2108.43	2000.86	3413.21	2282.89	4690.83	2282.89	5781.8	2160.16	7010.64	2282.89	265.022
			2158.7	506.044	2158.55	38.9325	2158.7	2078.27	1999.38	3419.65	2281.52	4660.02	2281.52	5786.45	2158.7	6998.82	2281.52	278.076
			2157.24	494.152	2157.09	27.9826	2157.24	2079.19	1997.91	3455.84	2280.15	4639.26	2280.15	5842.63	2157.24	7024.2	2280.15	231.84
			2155.77	498.688	2155.62	38.537	2155.77	2079.92	1996.44	3496.37	2278.78	4630.82	2278.78	5877.83	2155.77	7026.46	2278.78	211.613
			2154.31	511.732	2154.16	55.9897	2154.31	2051.64	1994.96	3513.27	2277.41	4646.54	2277.41	5844.66	2154.31	7026.18	2277.41	226.042
			2152.85	540.543	2152.7	40.7615	2152.85	2047.93	1993.49	3509.81	2276.04	4683.68	2276.04	5801.92	2152.85	7041.9	2276.04	269.648
			2151.39	543.523	2151.24	22.8887	2151.39	2054.73	1992.01	3479.45	2274.66	4699.41	2274.66	5788.83	2151.39	7040.35	2274.66	299.582
			2149.93	529.515	2149.78	23.8995	2149.93	2034.91	1990.54	3429.28	2273.29	4650.44	2273.29	5807.63	2149.93	7045.4	2273.29	293.063
			2148.47	547.476	2148.32	11.5911	2148.47	2022.49	1989.06	3438.3	2271.92	4620.15	2271.92	5824.61	2148.47	7033.8	2271.92	258.77
			2147.01	528.839	2146.86	8.76861	2147.01	2033.81	1987.59	3455.86	2270.55	4661.38	2270.55	5826.11	2147.01	7019.01	2270.55	176.684
			2145.54	486.924	2145.4	39.213	2145.54	2075.47	1986.12	3435.88	2269.17	4691.23	2269.17	5814.87	2145.54	7030.07	2269.17	104.642
			2144.08	505.12	2143.93	33.4908	2144.08	2100.82	1984.64	3447.52	2267.8	4681.46	2267.8	5749.91	2144.08	7024.87	2267.8	122.317
			2142.62	523.879	2142.47	6.32796	2142.62	2067.75	1983.17	3489.3	2266.43	4685.35	2266.43	5702.27	2142.62	7013.79	2266.43	133.179
			2141.16	519.124	2141.01	3.69626	2141.16	2020.56	1981.69	3496.19	2265.06	4690.16	2265.06	5751.58	2141.16	7022.71	2265.06	137.66
			2139.7	542.719	2139.55	9.93965	2139.7	1997.72	1980.22	3500.04	2263.68	4657.65	2263.68	5811.37	2139.7	7049.28	2263.68	194.481
			2138.24	573.178	2138.09	26.1854	2138.24	2015.94	1978.74	3557.52	2262.31	4654.27	2262.31	5816.09	2138.24	7096.33	2262.31	220.363
			2136.78	560.009	2136.63	32.0896	2136.78	2059.99	1977.27	3566.33	2260.93	4662.28	2260.93	5836.73	2136.78	7090.36	2260.93	245.778
			2135.32	503.956	2135.17	24.6369	2135.32	2080.86	1975.79	3494.4	2259.56	4610.26	2259.56	5862.37	2135.32	7018.24	2259.56	286.66
			2133.86	473.394	2133.71	32.0219	2133.86	2059.23	1974.32	3487.54	2258.19	4593.71	2258.19	5857.54	2133.86	7020.39	2258.19	262.517
			2132.39	495.986	2132.24	37.303	2132.39	2047.22	1972.85	3569.04	2256.81	4633.55	2256.81	5838.62	2132.39	7087.92	2256.81	214.29
			2130.93	518.536	2130.78	53.0195	2130.93	2093.65	1971.37	3595.61	2255.44	4656.12	2255.44	5813.36	2130.93	7082.6	2255.44	199.271
			2129.47	523.253	2129.32	71.8463	2129.47	2147.01	1969.9	3544.95	2254.06	4640.96	2254.06	5823.1	2129.47	7035.03	2254.06	190.181
			2128.01	500.015	2127.86	66.2342	2128.01	2132.5	1968.42	3492.84	2252.68	4607.17	2252.68	5830.57	2128.01	7025.72	2252.68	196.088
			2126.55	500.121	2126.4	26.8736	2126.55	2090.91	1966.95	3482.61	2251.31	4597.48	2251.31	5829.41	2126.55	7001.5	2251.31	223.355
			2125.09	567.872	2124.94	-35.9624	2125.09	2076.12	1965.47	3486.78	2249.93	4589.61	2249.93	5839.17	2125.09	6963.47	2249.93	237.453
			2123.63	586.712	2123.48	-24.2982	2123.63	2111.12	1964	3466.28	2248.56	4584.93	2248.56	5820.31	2123.63	7018.84	2248.56	233.387
			2122.16	540.07	2122.02	60.9898	2122.16	2166.95	1962.53	3500.2	2247.18	4614.3	2247.18	5826.88	2122.16	7085	2247.18	198.461
			2120.7	524.455	2120.55	87.0876	2120.7	2149.25	1961.05	3571.87	2245.8	4634.6	2245.8	5842.1	2120.7	7082.94	2245.8	173.53
			2119.24	532.562	2119.09	65.8675	2119.24	2115.76	1959.58	3596.89	2244.43	4611.31	2244.43	5815.55	2119.24	7085.32	2244.43	174.041
			2117.78	527.743	2117.63	77.9129	2117.78	2128.47	1958.1	3607.45	2243.05	4588.04	2243.05	5770.87	2117.78	7052.16	2243.05	166.851
			2116.32	526.983	2116.17	76.9249	2116.32	2124.85	1956.63	3622.5	2241.67	4612.42	2241.67	5762.04	2116.32	7018.99	2241.67	157.404
			2114.86	541.596	2114.71	41.3062	2114.86	2108.74	1955.15	3663.34	2240.29	4654.94	2240.29	5820.82	2114.86	7051.58	2240.29	150.682
			2113.4	564.223	2113.25	-2.95325	2113.4	2110.27	1953.68	3685.12	2238.92	4676.13	2238.92	5871.88	2113.4	7079.4	2238.92	166.19
			2111.94	611.863	2111.79	-39.3704	2111.94	2102.05	1952.21	3646.92	2237.54	4670.57	2237.54	5868.51	2111.94	7079.67	2237.54	218.438
			2110.48	636.631	2110.33	-22.7414	2110.48	2073.18	1950.73	3658.14	2236.16	4638.71	2236.16	5840.21	2110.48	7089.25	2236.16	255.273
			2109.01	627.788	2108.86	21.9568	2109.01	2061.79	1949.26	3651.57	2234.78	4606.41	2234.78	5837.75	2109.01	7075.72	2234.78	199.625
			2107.55	627.094	2107.4	37.5002	2107.55	2067.67	1947.78	3559.21	2233.4	4613.56	2233.4	5862.05	2107.55	7032.01	2233.4	168.458
			2106.09	571.258	2105.94	29.2355	2106.09	2074.43	1946.31	3503.2	2232.02	4644.27	2232.02	5881.36	2106.09	7004.61	2232.02	226.146
			2104.63	480.554	2104.48	35.6062	2104.63	2100.31	1944.83	3494.59	2230.64	4634.21	2230.64	5858.54	2104.63	6989.2	2230.64	238.977
			2103.17	437.011	2103.02	56.3521	2103.17	2149.29	1943.36	3503.46	2229.26	4605.57	2229.26	5837.99	2103.17	6983.45	2229.26	228.693
			2101.71	460.586	2101.56	60.4667	2101.71	2165.22	1941.89	3480.57	2227.88	4646.24	2227.88	5855.95	2101.71	6973.56	2227.88	212.997
			2100.25	519.047	2100.1	68.0977	2100.25	2115.41	1940.41	3430.14	2226.5	4696.42	2226.5	5861.23	2100.25	6977.79	2226.5	200.471
			2098.78	541.733	2098.64	63.3587	2098.78	2078.36	1938.94	3401.33	2225.12	4661.46	2225.12	5869.67	2098.78	7019.43	2225.12	236.406
			2097.32	544.684	2097.17	43.3318	2097.32	2064.4	1937.46	3387.66	2223.74	4638.28	2223.74	5856.41	2097.32	7039.21	2223.74	211.238
			2095.86	525.622	2095.71	35.5286	2095.86	2060.79	1935.99	3404.97	2222.36	4666.71	2222.36	5862.59	2095.86	7045.46	2222.36	153.03
			2094.4	467.34	2094.25	-6.97977	2094.4	2100.63	1934.51	3434.76	2220.98	4662.11	2220.98	5949.79	2094.4	7061.23	2220.98	138.301
			2092.94	479.832	2092.79	-27.6774	2092.94	2138.13	1933.04	3438.69	2219.6	4650.72	2219.6	5948.76	2092.94	7031.31	2219.6	132.634
			2091.48	583.047	2091.33	7.70811	2091.48	2127.88	1931.57	3399.45	2218.22	4637.08	2218.22	5838.7	2091.48	6985.23	2218.22	147.333
			2090.02	601.316	2089.87	49.9082	2090.02	2074.5	1930.09	3355.84	2216.83	4589.98	2216.83	5789.28	2090.02	7003.57	2216.83	177.419
			2088.56	499.895	2088.41	89.3438	2088.56	2037.29	1928.62	3369.32	2215.45	4592.63	2215.45	5805.46	2088.56	7065.74	2215.45	191.224
			2087.09	464.21	2086.94	82.4042	2087.09	2045.79	1927.14	3443.56	2214.07	4643.21	2214.07	5820.73	2087.09	7075.68	2214.07	169.311
			2085.63	500.232	2085.48	49.0663	2085.63	2086.35	1925.67	3475.34	2212.69	4650.4	2212.69	5844.59	2085.63	7026	2212.69	193.056
			2084.17	494.798	2084.02	16.6298	2084.17	2123.2	1924.19	3439.63	2211.3	4634.52	2211.3	5853.09	2084.17	6985.14	2211.3	256.143
			2082.71	506.5	2082.56	0.25501	2082.71	2156.08	1922.72	3415.28	2209.92	4651.64	2209.92	5829.95	2082.71	6979.45	2209.92	279.444
			2081.25	541.876	2081.1	1.65411	2081.25	2178.39	1921.25	3407.04	2208.54	4651.15	2208.54	5817.22	2081.25	6983.36	2208.54	272.926
			2079.79	541.801	2079.64	-0.33499	2079.79	2106.65	1919.77	3419.33	2207.15	4616.77	2207.15	5762.5	2079.79	7004.5	2207.15	209.511
			2078.33	536.3	2078.18	-2.19409	2078.33	2041.31	1918.3	3452.11	2205.77	4608.15	2205.77	5704.62	2078.33	7074.45	2205.77	150.625
			2076.87	534.639	2076.72	-10.9266	2076.87	2068.52	1916.82	3445.35	2204.39	4599.54	2204.39	5728.5	2076.87	7108.36	2204.39	161.312
			2075.41	508.493	2075.25	-5.7263	2075.41	2087.93	1915.35	3394.51	2203	4592.29	2203	5817.85	2075.41	7052.89	2203	190.523
			2073.94	464.943	2073.79	15.544	2073.94	2082.7	1913.87	3387.41	2201.62	4624.77	2201.62	5869.27	2073.94	7005.88	2201.62	220.179
			2072.48	460.397	2072.33	33.781	2072.48	2090.02	1912.4	3410.97	2200.23	4687.02	2200.23	5800.17	2072.48	7013.37	2200.23	237.201
			2071.02	503.273	2070.87	24.1988	2071.02	2102.73	1910.93	3392.42	2198.85	4705.05	2198.85	5752.29	2071.02	7036.4	2198.85	232.562
			2069.56	550.432	2069.41	-10.5089	2069.56	2107.55	1909.45	3371.59	2197.46	4652.69	2197.46	5776.63	2069.56	7046.06	2197.46	236.504
			2068.1	583.887	2067.95	-31.1948	2068.1	2078.21	1907.98	3404.09	2196.08	4617.03	2196.08	5799.61	2068.1	7026.71	2196.08	267.518
			2066.64	603.306	2066.49	-27.5053	2066.64	2031.45	1906.5	3423.68	2194.69	4633.71	2194.69	5838.37	2066.64	7044.88	2194.69	277.797
			2065.18	603.194	2065.03	-8.77745	2065.18	2047.4	1905.03	3385.95	2193.3	4662.11	2193.3	5888.85	2065.18	7126.52	2193.3	253.801
			2063.71	554.047	2063.56	4.05441	2063.71	2097.13	1903.55	3375.78	2191.92	4674.72	2191.92	5904.15	2063.71	7155.58	2191.92	258.213
			2062.25	487.011	2062.1	-3.29111	2062.25	2108.69	1902.08	3418.09	2190.53	4686.88	2190.53	5876.18	2062.25	7089.42	2190.53	266.248
			2060.79	525.291	2060.64	-23.4847	2060.79	2088.05	1900.61	3443.15	2189.15	4678.76	2189.15	5900.48	2060.79	7044.91	2189.15	254.456
			2059.33	630.518	2059.18	-31.0991	2059.33	2045.24	1899.13	3419.03	2187.76	4669.74	2187.76	5982.93	2059.33	7063.14	2187.76	200.333
			2057.87	656.434	2057.72	-25.0826	2057.87	2014.66	1897.66	3395.19	2186.37	4658.94	2186.37	5982.03	2057.87	7077.25	2186.37	157.036
			2056.41	616.39	2056.26	-3.83121	2056.41	2050.19	1896.18	3409.42	2184.98	4634.17	2184.98	5913.99	2056.41	7092.71	2184.98	192.139
			2054.95	558.454	2054.8	17.8754	2054.95	2111.58	1894.71	3406.87	2183.6	4643.63	2183.6	5849.13	2054.95	7092.55	2183.6	219.584
			2053.49	497.429	2053.34	12.6107	2053.49	2100.82	1893.23	3381.21	2182.21	4677.42	2182.21	5823.47	2053.49	7046.58	2182.21	212.359
			2052.02	479.76	2051.87	30.2041	2052.02	2051.44	1891.76	3389.01	2180.82	4705.8	2180.82	5851.41	2052.02	7020.32	2180.82	180.844
			2050.56	502.094	2050.41	15.651	2050.56	2029.53	1890.29	3358.4	2179.43	4700.41	2179.43	5853.25	2050.56	7053.05	2179.43	143.94
			2049.1	490.435	2048.95	-59.0702	2049.1	2054.98	1888.81	3294.94	2178.04	4656.32	2178.04	5867.22	2049.1	7045.14	2178.04	171.404
			2047.64	479.395	2047.49	-34.6356	2047.64	2102.75	1887.34	3317.22	2176.65	4594.7	2176.65	5876.71	2047.64	7003.39	2176.65	211.479
			2046.18	525.362	2046.03	66.3582	2046.18	2071.04	1885.86	3394.29	2175.26	4584.84	2175.26	5851.55	2046.18	7022.42	2175.26	196.659
			2044.72	570.076	2044.57	70.9007	2044.72	2036.28	1884.39	3423	2173.87	4642.46	2173.87	5856.99	2044.72	7041.58	2173.87	189.941
			2043.26	580.954	2043.11	11.7696	2043.26	2063.02	1882.91	3384.14	2172.48	4678.48	2172.48	5836.81	2043.26	7049.36	2172.48	217.865
			2041.8	559.72	2041.64	7.51876	2041.8	2057.91	1881.44	3360.21	2171.09	4666.38	2171.09	5840.46	2041.8	7063.15	2171.09	249.388
			2040.34	518.284	2040.18	30.2907	2040.34	2074.29	1879.96	3321.92	2169.7	4674.5	2169.7	5895.82	2040.34	7052.05	2169.7	257.983
			2038.87	495.126	2038.72	19.6	2038.87	2110.14	1878.49	3236.8	2168.31	4653.88	2168.31	5887.79	2038.87	7029.41	2168.31	238.715
			2037.41	505.459	2037.26	-8.76398	2037.41	2100.75	1877.02	3235.79	2166.92	4611.22	2166.92	5834.38	2037.41	7004.69	2166.92	193.847
			2035.95	509.76	2035.8	-27.4856	2035.95	2103.93	1875.54	3303.13	2165.53	4668.78	2165.53	5819.62	2035.95	6992.48	2165.53	186.732
			2034.49	500.142	2034.34	-37.5556	2034.49	2100.1	1874.07	3323.02	2164.14	4705.23	2164.14	5790.96	2034.49	7016.93	2164.14	246.12
			2033.03	518.22	2032.88	-24.8361	2033.03	2081.45	1872.59	3325.5	2162.75	4704.82	2162.75	5771.28	2033.03	7062.84	2162.75	262.39
			2031.57	554.94	2031.42	-2.24945	2031.57	2106.36	1871.12	3339.94	2161.36	4718.8	2161.36	5818.54	2031.57	7057.12	2161.36	222.968
			2030.11	568.963	2029.95	-1.97342	2030.11	2127.06	1869.64	3360.75	2159.97	4685.18	2159.97	5829.88	2030.11	6999.42	2159.97	196.139
			2028.64	540.226	2028.49	0.59086	2028.64	2091.63	1868.17	3383.17	2158.57	4661.89	2158.57	5807.54	2028.64	6964.13	2158.57	177.865
			2027.18	504.469	2027.03	11.2989	2027.18	2047.41	1866.7	3387.53	2157.18	4668.24	2157.18	5791.05	2027.18	6956.69	2157.18	181.142
			2025.72	503.623	2025.57	18.4411	2025.72	2040.47	1865.22	3395.87	2155.79	4667.86	2155.79	5832.89	2025.72	6987.56	2155.79	174.114
			2024.26	507.558	2024.11	49.3902	2024.26	2060.52	1863.75	3395.99	2154.39	4667.94	2154.39	5871.62	2024.26	7039.62	2154.39	161.255
			2022.8	483.404	2022.65	73.6982	2022.8	2094.96	1862.27	3382.61	2153	4678.33	2153	5835.4	2022.8	7032.77	2153	191.027
			2021.34	481.132	2021.19	35.4099	2021.34	2118.15	1860.8	3360.47	2151.61	4634.46	2151.61	5854.8	2021.34	7016.47	2151.61	215.421
			2019.88	510.77	2019.73	-19.0975	2019.88	2083.04	1859.32	3310.13	2150.21	4585.21	2150.21	5873.33	2019.88	7043.42	2150.21	222.772
			2018.42	530.269	2018.26	-30.4515	2018.42	2031.55	1857.85	3270.6	2148.82	4622.51	2148.82	5849.25	2018.42	7018.32	2148.82	216.676
			2016.95	542.743	2016.8	-25.8021	2016.95	2040.94	1856.38	3247.75	2147.43	4654.44	2147.43	5845.8	2016.95	6960.79	2147.43	207
			2015.49	534.711	2015.34	-14.0019	2015.49	2071.14	1854.9	3240.95	2146.03	4643.33	2146.03	5809.21	2015.49	6956.37	2146.03	226.471
			2014.03	518.086	2013.88	22.123	2014.03	2080.61	1853.43	3263.54	2144.64	4632.23	2144.64	5784.71	2014.03	6997.62	2144.64	232.059
			2012.57	521.41	2012.42	46.154	2012.57	2070.11	1851.95	3278.96	2143.24	4612.17	2143.24	5799.67	2012.57	7046.76	2143.24	217.932
			2011.11	547.375	2010.96	10.1132	2011.11	2038.19	1850.48	3286.25	2141.85	4592.12	2141.85	5834.77	2011.11	7052.99	2141.85	220.842
			2009.65	573.906	2009.5	-57.3271	2009.65	2010.07	1849	3301.96	2140.45	4588.65	2140.45	5873.47	2009.65	7023.2	2140.45	229.135
			2008.19	530.639	2008.04	-100.308	2008.19	2001.39	1847.53	3349.27	2139.06	4582.5	2139.06	5824.39	2008.19	7042.5	2139.06	230.268
			2006.73	471.898	2006.57	-110.696	2006.73	2018.41	1846.06	3414.58	2137.66	4565.16	2137.66	5784.26	2006.73	7090.63	2137.66	190.227
			2005.26	501.45	2005.11	-69.5497	2005.26	2018.93	1844.58	3417.81	2136.26	4548.28	2136.26	5807.74	2005.26	7075.37	2136.26	140.799
			2003.8	530.5	2003.65	-15.7644	2003.8	1996.45	1843.11	3401.75	2134.87	4556.91	2134.87	5798.09	2003.8	7053.01	2134.87	138.386
			2002.34	522.617	2002.19	29.6294	2002.34	2021.6	1841.63	3416.09	2133.47	4624.61	2133.47	5782.63	2002.34	7058.96	2133.47	149.415
			2000.88	508.047	2000.73	60.031	2000.88	2040.73	1840.16	3377.58	2132.07	4701.7	2132.07	5807	2000.88	7051.15	2132.07	154.181
			1999.42	471.303	1999.27	35.7708	1999.42	2026.23	1838.68	3302.7	2130.68	4674.54	2130.68	5843.44	1999.42	7052.16	2130.68	157.163
			1997.96	466.842	1997.81	1.41391	1997.96	2055.82	1837.21	3294.33	2129.28	4603.1	2129.28	5848.12	1997.96	7057.87	2129.28	171.334
			1996.5	504.412	1996.35	-30.2369	1996.5	2070.73	1835.74	3338.09	2127.88	4631.4	2127.88	5863.99	1996.5	7030.9	2127.88	222.179
			1995.04	538.92	1994.88	-44.221	1995.04	2037	1834.26	3372.56	2126.48	4695.03	2126.48	5895.95	1995.04	7010.29	2126.48	273.465
			1993.58	534.865	1993.42	-25.8496	1993.58	2004.62	1832.79	3389	2125.09	4708.56	2125.09	5855.94	1993.58	6999.92	2125.09	287.633
			1992.11	495.4	1991.96	-30.0955	1992.11	1997.16	1831.31	3394.99	2123.69	4704.22	2123.69	5789.12	1992.11	6979.22	2123.69	244.161
			1990.65	441.219	1990.5	-37.2163	1990.65	2019.49	1829.84	3410.81	2122.29	4706.59	2122.29	5767.02	1990.65	6985.4	2122.29	209.19
			1989.19	399.561	1989.04	-8.92502	1989.19	2015.98	1828.36	3406.41	2120.89	4688.86	2120.89	5758.34	1989.19	7025.03	2120.89	184.529
			1987.73	414.478	1987.58	1.39011	1987.73	1980.81	1826.89	3373.52	2119.49	4634.95	2119.49	5802.81	1987.73	7061.47	2119.49	139.326
			1986.27	459.197	1986.12	-46.2838	1986.27	1969.42	1825.42	3339.87	2118.09	4642.69	2118.09	5875.87	1986.27	7056.67	2118.09	192.834
			1984.81	513.105	1984.66	-83.5229	1984.81	1984.35	1823.94	3304.03	2116.69	4699.11	2116.69	5879.25	1984.81	7038.28	2116.69	283.863
			1983.35	543.01	1983.19	-56.8824	1983.35	2001.69	1822.47	3297.66	2115.29	4704.17	2115.29	5874.59	1983.35	7053.49	2115.29	295.401
			1981.88	529.66	1981.73	-19.9284	1981.88	2001.31	1820.99	3315.51	2113.89	4674.41	2113.89	5885.12	1981.88	7059.9	2113.89	242.663
			1980.42	496.254	1980.27	-15.2223	1980.42	1989.69	1819.52	3323.53	2112.49	4619.24	2112.49	5859.05	1980.42	7017.44	2112.49	185.478
			1978.96	453.645	1978.81	-17.9841	1978.96	2007.75	1818.04	3305.79	2111.09	4596.64	2111.09	5809.35	1978.96	6985.5	2111.09	207.295
			1977.5	470.365	1977.35	6.37605	1977.5	2050.03	1816.57	3300.09	2109.69	4654.36	2109.69	5790	1977.5	6997.14	2109.69	269.279
			1976.04	522.5	1975.89	34.6671	1976.04	2051.49	1815.1	3353.1	2108.29	4661.24	2108.29	5810.81	1976.04	7010.45	2108.29	251.413
			1974.58	523.993	1974.43	35.172	1974.58	2006.8	1813.62	3387.48	2106.89	4630.18	2106.89	5824.49	1974.58	7013.76	2106.89	197.869
			1973.12	512.405	1972.96	21.1688	1973.12	1972.45	1812.15	3373.17	2105.48	4690.1	2105.48	5860.9	1973.12	7027.83	2105.48	187.164
			1971.66	494.677	1971.5	-2.75345	1971.66	1957.17	1810.67	3344.49	2104.08	4731.75	2104.08	5887.06	1971.66	7035.33	2104.08	193.411
			1970.19	459.338	1970.04	-38.1781	1970.19	1969.99	1809.2	3319.04	2102.68	4680.21	2102.68	5864.62	1970.19	7016.06	2102.68	184.064
			1968.73	467.66	1968.58	-54.8876	1968.73	2008.97	1807.72	3311.91	2101.28	4642.95	2101.28	5827.94	1968.73	7011.67	2101.28	169.378
			1967.27	528.453	1967.12	-12.1118	1967.27	2048.2	1806.25	3268.34	2099.87	4678.33	2099.87	5782.81	1967.27	7060.3	2099.87	212.629
			1965.81	563.74	1965.66	32.6881	1965.81	2073.33	1804.78	3220.74	2098.47	4717.28	2098.47	5768.44	1965.81	7101.36	2098.47	264.344
			1964.35	541.025	1964.2	23.0053	1964.35	2075.51	1803.3	3216.97	2097.07	4695.19	2097.07	5788.37	1964.35	7060.48	2097.07	246.557
			1962.89	558.747	1962.74	-12.4177	1962.89	2078.01	1801.83	3225.95	2095.67	4654.41	2095.67	5818.1	1962.89	7023.27	2095.67	186.927
			1961.43	625.982	1961.27	-36.181	1961.43	2085.03	1800.35	3269.48	2094.26	4634.57	2094.26	5846.94	1961.43	7030.1	2094.26	142.021
			1959.97	615.328	1959.81	-25.8989	1959.97	2054	1798.88	3332.02	2092.86	4630.32	2092.86	5858.85	1959.97	7021.86	2092.86	173.257
			1958.5	498.726	1958.35	-20.9285	1958.5	2003.92	1797.4	3355.11	2091.45	4644.77	2091.45	5834.28	1958.5	7024.78	2091.45	218.745
			1957.04	394.642	1956.89	-28.9746	1957.04	2032.14	1795.93	3354.89	2090.05	4657.89	2090.05	5837.73	1957.04	7021.05	2090.05	223.721
			1955.58	389.067	1955.43	-35.0833	1955.58	2126.17	1794.46	3344.28	2088.64	4654.53	2088.64	5851.44	1955.58	6987	2088.64	233.595
			1954.12	458.526	1953.97	-17.195	1954.12	2176.07	1792.98	3348.42	2087.24	4644.07	2087.24	5805.54	1954.12	6964.12	2087.24	229.244
			1952.66	503.213	1952.51	14.8348	1952.66	2166.67	1791.51	3378.93	2085.83	4656.28	2085.83	5790.34	1952.66	6963.53	2085.83	223.118
			1951.2	498.991	1951.05	6.06921	1951.2	2127.5	1790.03	3332.3	2084.43	4671.62	2084.43	5780.94	1951.2	6971.73	2084.43	245.466
			1949.74	517.603	1949.58	-19.9944	1949.74	2075.44	1788.56	3251.1	2083.02	4651.83	2083.02	5734.19	1949.74	7007.36	2083.02	252.701
			1948.28	542.744	1948.12	-50.7921	1948.28	2050.06	1787.08	3266.28	2081.62	4651.16	2081.62	5761.69	1948.28	7029.1	2081.62	231.485
			1946.81	556.332	1946.66	-77.3836	1946.81	2063.59	1785.61	3322.73	2080.21	4671.39	2080.21	5849.21	1946.81	6994.33	2080.21	211.621
			1945.35	549.362	1945.2	-74.9997	1945.35	2068.7	1784.14	3339.94	2078.8	4682.28	2078.8	5861.17	1945.35	6981.26	2078.8	215.767
			1943.89	543.36	1943.74	-52.0731	1943.89	1998.58	1782.66	3329.45	2077.4	4704.72	2077.4	5826.46	1943.89	7026.91	2077.4	226.582
			1942.43	574.656	1942.28	-17.7672	1942.43	1926.58	1781.19	3285.27	2075.99	4718.27	2075.99	5831.3	1942.43	7088.19	2075.99	223.634
			1940.97	583.342	1940.82	14.936	1940.97	1945.62	1779.71	3270.01	2074.58	4686.52	2074.58	5866.34	1940.97	7106.97	2074.58	244.23
			1939.51	531.877	1939.36	14.4505	1939.51	1980.75	1778.24	3323.79	2073.18	4657.88	2073.18	5849.88	1939.51	7097.21	2073.18	242.63
			1938.05	514.379	1937.89	-12.9709	1938.05	1997.62	1776.76	3346.59	2071.77	4647.02	2071.77	5821.87	1938.05	7101.72	2071.77	216.61
			1936.59	543.529	1936.43	-38.1243	1936.59	2020.16	1775.29	3333.93	2070.36	4626.85	2070.36	5886.66	1936.59	7079.01	2070.36	246.987
			1935.12	514.168	1934.97	-59.8473	1935.12	2006.77	1773.82	3337.76	2068.95	4611.57	2068.95	5897.3	1935.12	7025.73	2068.95	272.936
			1933.66	481.398	1933.51	-53.4312	1933.66	1972.93	1772.34	3351.16	2067.54	4580.76	2067.54	5856.44	1933.66	7022.78	2067.54	240.301
			1932.2	517.596	1932.05	-28.1668	1932.2	1957.59	1770.87	3330.46	2066.14	4572.59	2066.14	5860.42	1932.2	7048.29	2066.14	208.118
			1930.74	565.409	1930.59	-25.343	1930.74	1963.18	1769.39	3305.89	2064.73	4601.69	2064.73	5851.54	1930.74	7010.27	2064.73	230.516
			1929.28	563.519	1929.13	-29.1932	1929.28	1983.64	1767.92	3317.88	2063.32	4604.62	2063.32	5829.37	1929.28	6965.59	2063.32	242.729
			1927.82	525.497	1927.67	-40.4147	1927.82	1976.73	1766.44	3319.66	2061.91	4623.51	2061.91	5796.56	1927.82	6976.8	2061.91	199.514
			1926.36	494.193	1926.2	-64.5243	1926.36	1979.56	1764.97	3338.52	2060.5	4650.82	2060.5	5793.03	1926.36	7003.85	2060.5	177.596
			1924.9	492.416	1924.74	-46.3924	1924.9	2031.24	1763.49	3408.62	2059.09	4653.75	2059.09	5830.74	1924.9	7025.64	2059.09	199.134
			1923.43	501.908	1923.28	-21.7669	1923.43	2043.38	1762.02	3446.89	2057.68	4664.65	2057.68	5867.55	1923.43	7052.58	2057.68	205.166
			1921.97	506.715	1921.82	-60.7189	1921.97	1987.63	1760.55	3396.73	2056.27	4674.67	2056.27	5848.97	1921.97	7063.41	2056.27	179.743
			1920.51	530.371	1920.36	-105.613	1920.51	1956.5	1759.07	3315.55	2054.86	4701.52	2054.86	5806.46	1920.51	7039.42	2054.86	162.306
			1919.05	537.136	1918.9	-107.37	1919.05	1972.35	1757.6	3255.36	2053.45	4713.31	2053.45	5793.66	1919.05	7026.45	2053.45	118.319
			1917.59	523.37	1917.44	-89.5246	1917.59	1990.69	1756.12	3234.77	2052.03	4687.01	2052.03	5769.37	1917.59	7056.6	2052.03	108.441
			1916.13	527.991	1915.97	-64.3024	1916.13	2013.55	1754.65	3282.53	2050.62	4662.49	2050.62	5808.82	1916.13	7087.8	2050.62	192.452
			1914.67	511.71	1914.51	-37.2245	1914.67	2019.5	1753.17	3351.19	2049.21	4630.89	2049.21	5861.57	1914.67	7085.51	2049.21	225.537
			1913.21	486.501	1913.05	-27.578	1913.21	1977.61	1751.7	3367.81	2047.8	4596.21	2047.8	5825.33	1913.21	7073.16	2047.8	219.648
			1911.74	505.354	1911.59	-36.9417	1911.74	1938.84	1750.23	3337.05	2046.39	4591.19	2046.39	5797.51	1911.74	7056.2	2046.39	229.274
			1910.28	518.38	1910.13	-43.0419	1910.28	1922.79	1748.75	3290.9	2044.97	4610.97	2044.97	5783.88	1910.28	7051.65	2044.97	188.469
			1908.82	491.829	1908.67	-31.7845	1908.82	1905.87	1747.28	3282.16	2043.56	4638.7	2043.56	5777.77	1908.82	7074.1	2043.56	164.475
			1907.36	470.751	1907.21	-20.8528	1907.36	1949.74	1745.8	3315.34	2042.15	4662.88	2042.15	5809.69	1907.36	7081.7	2042.15	170.583
			1905.9	482.836	1905.75	-38.9883	1905.9	2050.81	1744.33	3346.13	2040.74	4639.75	2040.74	5842.07	1905.9	7054.47	2040.74	200.57
			1904.44	510.966	1904.28	-79.2695	1904.44	2081.57	1742.85	3349.51	2039.32	4608.21	2039.32	5809.01	1904.44	7024.36	2039.32	301.751
			1902.98	522.337	1902.82	-110.296	1902.98	2047.04	1741.38	3327.17	2037.91	4642.56	2037.91	5734.83	1902.98	7046.7	2037.91	304.346
			1901.52	536.021	1901.36	-105.489	1901.52	2040.39	1739.91	3317.62	2036.49	4639.79	2036.49	5755.27	1901.52	7095.7	2036.49	207.028
			1900.05	571.759	1899.9	-55.4874	1900.05	2052.43	1738.43	3319.01	2035.08	4602.98	2035.08	5793.85	1900.05	7106.74	2035.08	176.913
			1898.59	574.435	1898.44	-13.5335	1898.59	2055.97	1736.96	3285.9	2033.67	4620.96	2033.67	5788.66	1898.59	7080.99	2033.67	150.81
			1897.13	542.103	1896.98	2.4536	1897.13	2050.56	1735.48	3247.27	2032.25	4636.31	2032.25	5838.25	1897.13	7055.51	2032.25	108.374
			1895.67	539.943	1895.52	24.687	1895.67	2034.26	1734.01	3263.02	2030.84	4622.94	2030.84	5854.73	1895.67	7066.98	2030.84	156.936
			1894.21	553.931	1894.06	14.2667	1894.21	2001.08	1732.53	3276.76	2029.42	4583.97	2029.42	5778.47	1894.21	7070.23	2029.42	246.141
			1892.75	536.83	1892.59	-26.1099	1892.75	1976.05	1731.06	3273.25	2028	4570.17	2028	5736.65	1892.75	7034.72	2028	232.896
			1891.29	514.937	1891.13	-36.6354	1891.29	1976.95	1729.59	3306.52	2026.59	4583.31	2026.59	5784.48	1891.29	7004.87	2026.59	156.073
			1889.83	510.838	1889.67	-34.5163	1889.83	1981.78	1728.11	3326.61	2025.17	4588.51	2025.17	5855.25	1889.83	6989.12	2025.17	151.659
			1888.36	490.281	1888.21	-53.5062	1888.36	1994.95	1726.64	3338.12	2023.76	4606.06	2023.76	5862.9	1888.36	6996.12	2023.76	175.953
			1886.9	469.651	1886.75	-88.9413	1886.9	1987.21	1725.16	3402.31	2022.34	4620.53	2022.34	5793.34	1886.9	7013.1	2022.34	147.304
			1885.44	510.003	1885.29	-107.031	1885.44	1979.37	1723.69	3455.48	2020.92	4623.52	2020.92	5741.45	1885.44	7036.73	2020.92	138.512
			1883.98	553.028	1883.83	-71.8343	1883.98	1996.89	1722.21	3422.22	2019.51	4632.68	2019.51	5726.19	1883.98	7088.49	2019.51	200.296
			1882.52	540.842	1882.37	-37.3257	1882.52	1978.05	1720.74	3350.3	2018.09	4648.46	2018.09	5737.39	1882.52	7150.23	2018.09	241.801
			1881.06	544.359	1880.9	-53.4246	1881.06	1931.65	1719.27	3313.81	2016.67	4645.72	2016.67	5765.37	1881.06	7155.58	2016.67	202.175
			1879.6	563.649	1879.44	-67.5129	1879.6	1904.38	1717.79	3321.74	2015.25	4605.96	2015.25	5793.77	1879.6	7090.93	2015.25	174.453
			1878.14	565.212	1877.98	-32.4869	1878.14	1937.98	1716.32	3338.75	2013.84	4571.49	2013.84	5823.93	1878.14	7061.79	2013.84	174.959
			1876.67	562.502	1876.52	29.3955	1876.67	2009.07	1714.84	3343.31	2012.42	4572.74	2012.42	5795.48	1876.67	7078.9	2012.42	157.409
			1875.21	537.443	1875.06	36.9313	1875.21	2025.78	1713.37	3358.09	2011	4577.96	2011	5749.86	1875.21	7092.96	2011	125.781
			1873.75	513.109	1873.6	-22.1663	1873.75	1992.24	1711.89	3383.54	2009.58	4594.63	2009.58	5737.3	1873.75	7087.03	2009.58	118.832
			1872.29	509.003	1872.14	-89.2618	1872.29	1980.55	1710.42	3393.23	2008.16	4641.69	2008.16	5735.76	1872.29	7056.5	2008.16	176.637
			1870.83	499.075	1870.68	-112.857	1870.83	1980.49	1708.95	3386.98	2006.74	4653.95	2006.74	5779.58	1870.83	7021.07	2006.74	208.022
			1869.37	536.848	1869.21	-111.787	1869.37	1947.25	1707.47	3391.7	2005.32	4624.38	2005.32	5802.27	1869.37	7021.96	2005.32	199.327
			1867.91	580.414	1867.75	-132.117	1867.91	1929.32	1706	3428.77	2003.9	4628.27	2003.9	5763.32	1867.91	7058.83	2003.9	209.57
			1866.45	581.677	1866.29	-108.153	1866.45	1969.74	1704.52	3450.33	2002.48	4636.13	2002.48	5762.67	1866.45	7081.15	2002.48	200.454
			1864.98	569.08	1864.83	-56.3435	1864.98	2009.88	1703.05	3411.85	2001.06	4614.07	2001.06	5766.44	1864.98	7092.49	2001.06	208.939
			1863.52	476.244	1863.37	-47.7493	1863.52	2025.36	1701.57	3351.52	1999.64	4600.81	1999.64	5752.61	1863.52	7063.09	1999.64	232.401
			1862.06	403.429	1861.91	-61.9603	1862.06	2010.61	1700.1	3339.41	1998.22	4631.54	1998.22	5756.82	1862.06	7036.66	1998.22	173.171
			1860.6	422.121	1860.45	-58.4656	1860.6	1963.05	1698.63	3393.17	1996.8	4669.32	1996.8	5763.24	1860.6	7065.8	1996.8	108.669
			1859.14	436.94	1858.98	-66.1598	1859.14	1960.85	1697.15	3433.58	1995.38	4680.25	1995.38	5801.31	1859.14	7046.62	1995.38	131.264
			1857.68	465.12	1857.52	-103.418	1857.68	2008.93	1695.68	3447.22	1993.96	4671.41	1993.96	5820.05	1857.68	7044.44	1993.96	174.975
			1856.22	527.428	1856.06	-92.867	1856.22	2022.84	1694.2	3472.11	1992.53	4648.5	1992.53	5750.88	1856.22	7112.9	1992.53	234.061
			1854.76	579.005	1854.6	-60.2668	1854.76	2015.14	1692.73	3481.52	1991.11	4640.54	1991.11	5675.13	1854.76	7111.93	1991.11	259.304
			1853.29	579.845	1853.14	-45.7233	1853.29	2035.54	1691.25	3492.38	1989.69	4633.91	1989.69	5679.37	1853.29	7059.27	1989.69	194.896
			1851.83	544.502	1851.68	-24.8293	1851.83	2061.85	1689.78	3510.27	1988.27	4629.04	1988.27	5725.8	1851.83	7027.25	1988.27	163.894
			1850.37	522.44	1850.22	-56.7658	1850.37	2081.19	1688.31	3480.22	1986.84	4627.69	1986.84	5744.56	1850.37	7035.21	1986.84	173.341
			1848.91	512.911	1848.76	-95.3909	1848.91	2065.28	1686.83	3422.18	1985.42	4604.39	1985.42	5729.06	1848.91	7064.95	1985.42	174.878
			1847.45	497.25	1847.29	-81.5087	1847.45	2006.79	1685.36	3433.98	1984	4594.7	1984	5758.78	1847.45	7020.51	1984	183.009
			1845.99	470.557	1845.83	-77.8261	1845.99	1960.06	1683.88	3514.16	1982.57	4613.12	1982.57	5810.03	1845.99	6988.13	1982.57	196.849
			1844.53	446.745	1844.37	-68.6619	1844.53	1955.76	1682.41	3553.24	1981.15	4627.58	1981.15	5776.98	1844.53	7069.14	1981.15	243.167
			1843.07	447.453	1842.91	-60.0733	1843.07	1974.34	1680.93	3530.28	1979.73	4636.34	1979.73	5719.37	1843.07	7128.06	1979.73	267.548
			1841.6	465.232	1841.45	-52.49	1841.6	1980.04	1679.46	3505.31	1978.3	4617.46	1978.3	5721.9	1841.6	7101.46	1978.3	231.814
			1840.14	489.932	1839.99	-36.3927	1840.14	1953.37	1677.99	3504.35	1976.88	4574.9	1976.88	5775.32	1840.14	7065.79	1976.88	189.51
			1838.68	526.805	1838.53	-58.9784	1838.68	1952.33	1676.51	3507.49	1975.45	4565.24	1975.45	5814.7	1838.68	7068.12	1975.45	202.052
			1837.22	551.55	1837.07	-87.8128	1837.22	2020.48	1675.04	3499.67	1974.03	4619.18	1974.03	5822.05	1837.22	7048.18	1974.03	230.4
			1835.76	531.728	1835.6	-109.07	1835.76	2048.96	1673.56	3494.32	1972.6	4668.73	1972.6	5793.46	1835.76	7019.36	1972.6	205.248
			1834.3	499.991	1834.14	-122.154	1834.3	1997.29	1672.09	3477.63	1971.18	4621.82	1971.18	5734.19	1834.3	7074.34	1971.18	163.885
			1832.84	512.482	1832.68	-107.163	1832.84	1962.75	1670.61	3451.61	1969.75	4592.01	1969.75	5712.2	1832.84	7109.41	1969.75	133.949
			1831.38	583.715	1831.22	-106.314	1831.38	1983.37	1669.14	3436.7	1968.32	4623.13	1968.32	5734.48	1831.38	7057.45	1968.32	104.906
			1829.91	632.829	1829.76	-81.5296	1829.91	2014.75	1667.66	3444.18	1966.9	4592.92	1966.9	5784.8	1829.91	7055.6	1966.9	134.136
			1828.45	601.422	1828.3	-39.8891	1828.45	1995.01	1666.19	3469.07	1965.47	4557.88	1965.47	5814.1	1828.45	7109.57	1965.47	201.059
			1826.99	567.822	1826.84	-58.2902	1826.99	1950.08	1664.72	3438.4	1964.04	4589.44	1964.04	5766.74	1826.99	7106.49	1964.04	188.256
			1825.53	552.21	1825.38	-82.9958	1825.53	1975.98	1663.24	3377.54	1962.62	4626.25	1962.62	5738.65	1825.53	7057.51	1962.62	146.537
			1824.07	525.307	1823.91	-88.5584	1824.07	2018.54	1661.77	3421.3	1961.19	4625.39	1961.19	5789.83	1824.07	7016.96	1961.19	128.061
			1822.61	520.673	1822.45	-107.263	1822.61	2002.47	1660.29	3528.76	1959.76	4592.59	1959.76	5850.64	1822.61	6999.14	1959.76	165.626
			1821.15	520.07	1820.99	-116.16	1821.15	1955.97	1658.82	3553.69	1958.33	4591.3	1958.33	5852.36	1821.15	7017.54	1958.33	218.956
			1819.69	531.419	1819.53	-94.1114	1819.69	1905.81	1657.34	3512.78	1956.9	4635.53	1956.9	5807.68	1819.69	7071.93	1956.9	219.749
			1818.22	570.071	1818.07	-59.1474	1818.22	1913.55	1655.87	3497.79	1955.48	4637.75	1955.48	5785.77	1818.22	7091.28	1955.48	241.974
			1816.76	578.269	1816.61	-49.9213	1816.76	1966.6	1654.4	3508.66	1954.05	4632.08	1954.05	5752.06	1816.76	7031.36	1954.05	241.471
			1815.3	553.149	1815.15	-60.9011	1815.3	1976.78	1652.92	3521.06	1952.62	4637.37	1952.62	5743.73	1815.3	6978.63	1952.62	193.736
			1813.84	521.841	1813.69	-73.2903	1813.84	1964.86	1651.45	3526.56	1951.19	4581.01	1951.19	5801.02	1813.84	6979.26	1951.19	168.763
			1812.38	512.004	1812.22	-94.8619	1812.38	1968.86	1649.97	3522.8	1949.76	4564.43	1949.76	5832.06	1812.38	6999.81	1949.76	173.097
			1810.92	564.872	1810.76	-87.7398	1810.92	1972.18	1648.5	3537.5	1948.33	4611.69	1948.33	5811.07	1810.92	7033.35	1948.33	159.522
			1809.46	615.626	1809.3	-67.6101	1809.46	1996.71	1647.02	3560.55	1946.9	4615.25	1946.9	5773.93	1809.46	7039.8	1946.9	159.933
			1808	567.757	1807.84	-72.3772	1808	2011.02	1645.55	3555.65	1945.47	4590.39	1945.47	5739.43	1808	7016.48	1945.47	207.549
			1806.53	499.09	1806.38	-55.9178	1806.53	1994.75	1644.08	3558.97	1944.04	4565.99	1944.04	5702.32	1806.53	7005.79	1944.04	235.498
			1805.07	479.936	1804.92	-6.39573	1805.07	2026	1642.6	3580.11	1942.61	4569.54	1942.61	5714.14	1805.07	6998.16	1942.61	210.59
			1803.61	476.641	1803.46	35.8377	1803.61	2076.29	1641.13	3572.56	1941.18	4616.78	1941.18	5771.84	1803.61	6988.43	1941.18	173.032
			1802.15	525.273	1802	37.1081	1802.15	2051.92	1639.65	3586.16	1939.74	4639.56	1939.74	5806.38	1802.15	7006.51	1939.74	176.542
			1800.69	586.93	1800.53	-28.8951	1800.69	1986.64	1638.18	3631.2	1938.31	4660.14	1938.31	5762.34	1800.69	7071.79	1938.31	163.036
			1799.23	561.695	1799.07	-97.3932	1799.23	1960.92	1636.7	3641.39	1936.88	4701.23	1936.88	5691.23	1799.23	7139.18	1936.88	148.213
			1797.77	540.203	1797.61	-71.9194	1797.77	1970.78	1635.23	3625.02	1935.45	4679.04	1935.45	5717.04	1797.77	7163.91	1935.45	187.958
			1796.31	568.346	1796.15	-22.0939	1796.31	1973.72	1633.76	3591.14	1934.02	4635.03	1934.02	5795.22	1796.31	7151.55	1934.02	210.254
			1794.84	553.794	1794.69	-24.9986	1794.84	1970.13	1632.28	3568.73	1932.58	4648.19	1932.58	5828.44	1794.84	7138.82	1932.58	205.064
			1793.38	520.898	1793.23	-30.9564	1793.38	1959.65	1630.81	3576.8	1931.15	4675.74	1931.15	5803.65	1793.38	7130.29	1931.15	198.133
			1791.92	521.737	1791.77	-16.8007	1791.92	1945.98	1629.33	3587.16	1929.72	4650.09	1929.72	5788.89	1791.92	7089.91	1929.72	186.85
			1790.46	555.15	1790.3	-23.6694	1790.46	1956.36	1627.86	3614.11	1928.28	4603.52	1928.28	5802.92	1790.46	7047.03	1928.28	189.972
			1789	580.853	1788.84	-75.5833	1789	1978.89	1626.38	3687.96	1926.85	4610.58	1926.85	5782.08	1789	7051.03	1926.85	181.762
			1787.54	553.164	1787.38	-112.216	1787.54	1986.77	1624.91	3718.28	1925.42	4661.23	1925.42	5755.58	1787.54	7087.99	1925.42	120.823
			1786.08	527.451	1785.92	-92.6113	1786.08	1956.66	1623.44	3618.83	1923.98	4685.29	1923.98	5768.32	1786.08	7109.18	1923.98	106.531
			1784.62	536.379	1784.46	-57.9976	1784.62	1928.82	1621.96	3547.88	1922.55	4657.94	1922.55	5754.93	1784.62	7108.24	1922.55	185.936
			1783.15	543.901	1783	-26.018	1783.15	1948.18	1620.49	3583.31	1921.11	4630.15	1921.11	5743.71	1783.15	7098.48	1921.11	197.379
			1781.69	571.604	1781.54	-36.6957	1781.69	1980.93	1619.01	3642.56	1919.68	4637.65	1919.68	5806.55	1781.69	7071.03	1919.68	132.149
			1780.23	615.522	1780.08	-94.4513	1780.23	1987.68	1617.54	3709.44	1918.24	4668.24	1918.24	5830.19	1780.23	7057.51	1918.24	137.488
			1778.77	603.901	1778.61	-118.533	1778.77	1978.78	1616.06	3739.23	1916.81	4665.74	1916.81	5839.45	1778.77	7075.83	1916.81	186.387
			1777.31	555.688	1777.15	-127.544	1777.31	1992.39	1614.59	3739.27	1915.37	4616.21	1915.37	5881.36	1777.31	7087.18	1915.37	182.169
			1775.85	524.586	1775.69	-152.339	1775.85	1972.89	1613.12	3742.84	1913.94	4568.45	1913.94	5859.29	1775.85	7075.69	1913.94	143.565
			1774.39	523.742	1774.23	-124.802	1774.39	1913.24	1611.64	3731.92	1912.5	4538.56	1912.5	5807.21	1774.39	7049.67	1912.5	121.521
			1772.93	575.415	1772.77	-70.1221	1772.93	1904.33	1610.17	3724.19	1911.06	4564.36	1911.06	5729.92	1772.93	7037.63	1911.06	132.119
			1771.46	641.729	1771.31	-75.9442	1771.46	1948.42	1608.69	3721.18	1909.63	4633.66	1909.63	5668.74	1771.46	7051.35	1909.63	161.424
			1770	613.349	1769.85	-103.031	1770	1978.06	1607.22	3710.58	1908.19	4642.93	1908.19	5672.4	1770	7085.25	1908.19	176.818
			1768.54	535.271	1768.39	-104.683	1768.54	1963.73	1605.74	3709.44	1906.75	4612.19	1906.75	5689.55	1768.54	7138.39	1906.75	199.168
			1767.08	553.807	1766.92	-119.08	1767.08	1953.46	1604.27	3745.67	1905.31	4618.84	1905.31	5734.09	1767.08	7144.93	1905.31	251.512
			1765.62	602.948	1765.46	-123.441	1765.62	1962.86	1602.8	3789.87	1903.88	4605.07	1903.88	5782.09	1765.62	7084.36	1903.88	229.958
			1764.16	577.918	1764	-88.8072	1764.16	1969.66	1601.32	3810.67	1902.44	4582.61	1902.44	5811.39	1764.16	7044.33	1902.44	188.84
			1762.7	535.499	1762.54	-74.9373	1762.7	1978.4	1599.85	3832.03	1901	4605.36	1901	5824.18	1762.7	7065.1	1901	248.998
			1761.24	545.32	1761.08	-90.9828	1761.24	1989.53	1598.37	3846.69	1899.56	4627.24	1899.56	5818.73	1761.24	7128.3	1899.56	258.331
			1759.77	583.901	1759.62	-76.1088	1759.77	2007.53	1596.9	3855.1	1898.12	4630.43	1898.12	5830.22	1759.77	7186.92	1898.12	192.937
			1758.31	602.669	1758.16	-41.8957	1758.31	2014.09	1595.42	3891.73	1896.68	4628.41	1896.68	5849.97	1758.31	7169.53	1896.68	177.513
			1756.85	610.767	1756.7	-48.5425	1756.85	1980.49	1593.95	3934.18	1895.24	4641.16	1895.24	5829.77	1756.85	7108.51	1895.24	199.014
			1755.39	609.982	1755.23	-77.2177	1755.39	1944.35	1592.48	3941.68	1893.8	4617.44	1893.8	5771.81	1755.39	7071.5	1893.8	240.911
			1753.93	576.951	1753.77	-80.2624	1753.93	1943.49	1591	3896.02	1892.37	4570.72	1892.37	5732.96	1753.93	7057.46	1892.37	265.881
			1752.47	579.244	1752.31	-47.4603	1752.47	1951.62	1589.53	3842.58	1890.92	4566.99	1890.92	5756.63	1752.47	7081.23	1890.92	217.513
			1751.01	632.981	1750.85	3.19963	1751.01	1970.23	1588.05	3808.68	1889.48	4570.64	1889.48	5799.41	1751.01	7119.48	1889.48	153.538
			1749.55	631.618	1749.39	32.8065	1749.55	1993.4	1586.58	3736.56	1888.04	4592.51	1888.04	5813.1	1749.55	7132.01	1888.04	121.262
			1748.08	587.223	1747.93	10.7788	1748.08	1969.5	1585.1	3680.85	1886.6	4614.38	1886.6	5827.66	1748.08	7146.73	1886.6	127.603
			1746.62	520.358	1746.47	-35.1095	1746.62	1953.15	1583.63	3666.08	1885.16	4611.53	1885.16	5798.86	1746.62	7154.61	1885.16	181.651
			1745.16	476.874	1745.01	-63.1503	1745.16	1997.76	1582.16	3670.94	1883.72	4599.57	1883.72	5746.64	1745.16	7120.24	1883.72	221.387
			1743.7	527.678	1743.54	-60.7237	1743.7	2036.01	1580.68	3697.53	1882.28	4569.85	1882.28	5744.31	1743.7	7073.22	1882.28	215.158
			1742.24	594.261	1742.08	-28.0693	1742.24	2036.22	1579.21	3708.07	1880.84	4554.88	1880.84	5784.03	1742.24	7076.58	1880.84	208.505
			1740.78	659.241	1740.62	-23.9431	1740.78	2009.83	1577.73	3701.58	1879.39	4565.05	1879.39	5826.36	1740.78	7120.12	1879.39	209.671
			1739.32	682.457	1739.16	-71.6498	1739.32	1966.59	1576.26	3682.08	1877.95	4594.71	1877.95	5818.85	1739.32	7131.85	1877.95	203.902
			1737.86	624.43	1737.7	-94.445	1737.86	1940.38	1574.78	3659.64	1876.51	4617.88	1876.51	5784.47	1737.86	7112.02	1876.51	201.6
			1736.39	568.422	1736.24	-52.6388	1736.39	1946.92	1573.31	3615.04	1875.07	4615.48	1875.07	5793.42	1736.39	7124.52	1875.07	182.857
			1734.93	553.612	1734.78	-10.4674	1734.93	1956.17	1571.84	3537.53	1873.62	4623.05	1873.62	5811.06	1734.93	7169.3	1873.62	166.719
			1733.47	573.839	1733.31	-26.9288	1733.47	1959.91	1570.36	3495.69	1872.18	4624.99	1872.18	5767.2	1733.47	7174.73	1872.18	173.108
			1732.01	587.427	1731.85	-59.414	1732.01	1989.24	1568.89	3522.32	1870.74	4607.89	1870.74	5732.45	1732.01	7147.41	1870.74	177.771
			1730.55	599.48	1730.39	-53.6698	1730.55	2010.72	1567.41	3532.7	1869.29	4594.69	1869.29	5713.31	1730.55	7128.26	1869.29	175.088
			1729.09	624.594	1728.93	-24.5041	1729.09	1991	1565.94	3490.36	1867.85	4583.23	1867.85	5689.42	1729.09	7113.38	1867.85	175.438
			1727.63	606.663	1727.47	-0.54646	1727.63	1999.36	1564.46	3481.14	1866.4	4563.99	1866.4	5700.59	1727.63	7111.14	1866.4	225.542
			1726.17	565.74	1726.01	9.90703	1726.17	2054.66	1562.99	3517.8	1864.96	4554.7	1864.96	5744.63	1726.17	7089.73	1864.96	261.806
			1724.7	550.349	1724.55	3.22805	1724.7	2086.36	1561.52	3520.09	1863.51	4553.65	1863.51	5754.08	1724.7	7052.96	1863.51	254.802
			1723.24	547.682	1723.09	-11.1036	1723.24	2061.19	1560.04	3500.9	1862.07	4556.05	1862.07	5743.62	1723.24	7078.61	1862.07	251.703
			1721.78	559.113	1721.62	-17.4965	1721.78	1997.81	1558.57	3523.43	1860.62	4584.4	1860.62	5774.68	1721.78	7133.77	1860.62	229.159
			1720.32	581.953	1720.16	-29.9069	1720.32	1953.84	1557.09	3553.49	1859.18	4580.76	1859.18	5779.37	1720.32	7164.41	1859.18	200.572
			1718.86	582.325	1718.7	-19.9811	1718.86	1966.81	1555.62	3561.61	1857.73	4555.94	1857.73	5759.87	1718.86	7172.84	1857.73	159.046
			1717.4	553.888	1717.24	-6.35254	1717.4	2007.51	1554.14	3562.74	1856.28	4563.97	1856.28	5737.79	1717.4	7156.64	1856.28	154.257
			1715.94	548.681	1715.78	-14.9668	1715.94	2038.36	1552.67	3558.6	1854.84	4562.93	1854.84	5749.83	1715.94	7145.06	1854.84	209.529
			1714.48	578.818	1714.32	0.51548	1714.48	2000	1551.19	3571.98	1853.39	4576.15	1853.39	5768.81	1714.48	7123.85	1853.39	202.602
			1713.01	594.84	1712.86	1.65791	1713.01	1923.11	1549.72	3617.97	1851.94	4598.45	1851.94	5715.23	1713.01	7110.59	1851.94	153.777
			1711.55	593.075	1711.4	-25.7672	1711.55	1936.4	1548.25	3656.95	1850.5	4593.52	1850.5	5680.22	1711.55	7144.93	1850.5	166.282
			1710.09	625.475	1709.93	-62.2473	1710.09	1993.87	1546.77	3637.24	1849.05	4576.09	1849.05	5691.01	1710.09	7164.29	1849.05	182.264
			1708.63	655.913	1708.47	-89.1205	1708.63	2006.14	1545.3	3603.07	1847.6	4588.44	1847.6	5693.18	1708.63	7169.71	1847.6	124.012
			1707.17	623.531	1707.01	-78.1732	1707.17	2017.19	1543.82	3593.82	1846.15	4646.98	1846.15	5694.05	1707.17	7193.59	1846.15	44.197
			1705.71	604.44	1705.55	-58.1523	1705.71	2049.06	1542.35	3558.7	1844.7	4630.44	1844.7	5709.16	1705.71	7175.54	1844.7	53.2916
			1704.25	600.285	1704.09	-38.6107	1704.25	2065.3	1540.87	3490.56	1843.25	4554.78	1843.25	5722.98	1704.25	7154.61	1843.25	130.557
			1702.79	550.551	1702.63	-9.19275	1702.79	2038.16	1539.4	3438.75	1841.81	4547.72	1841.81	5736.79	1702.79	7192.97	1841.81	149.572
			1701.32	506.794	1701.17	1.67568	1701.32	2019.29	1537.93	3444.69	1840.36	4594.59	1840.36	5753.2	1701.32	7224.53	1840.36	136.236
			1699.86	514.842	1699.71	-19.1671	1699.86	2026.76	1536.45	3506.97	1838.91	4646.62	1838.91	5748.06	1699.86	7194.21	1838.91	133.272
			1698.4	586.782	1698.24	-26.6052	1698.4	2025.06	1534.98	3561.3	1837.46	4641.31	1837.46	5747.66	1698.4	7169.8	1837.46	83.3287
			1696.94	661.735	1696.78	-6.65431	1696.94	2019.93	1533.5	3548.72	1836.01	4589.01	1836.01	5762.35	1696.94	7161.08	1836.01	77.7852
			1695.48	661.35	1695.32	3.65993	1695.48	2014.55	1532.03	3517.22	1834.56	4565.18	1834.56	5789.54	1695.48	7111.92	1834.56	204.121
			1694.02	605.114	1693.86	10.3108	1694.02	2012.46	1530.55	3475.06	1833.11	4566.35	1833.11	5797.36	1694.02	7101.66	1833.11	284.778
			1692.56	562.122	1692.4	11.3674	1692.56	2013.31	1529.08	3438.06	1831.65	4576.57	1831.65	5759.94	1692.56	7141.93	1831.65	244.784
			1691.1	600.865	1690.94	-18.986	1691.1	2024.42	1527.61	3459.76	1830.2	4606.61	1830.2	5753.97	1691.1	7158.02	1830.2	196.616
			1689.63	674.345	1689.48	-36.8454	1689.63	2019.21	1526.13	3469.95	1828.75	4630.17	1828.75	5735.53	1689.63	7179.88	1828.75	178.177
			1688.17	696.955	1688.02	-19.6376	1688.17	2010.01	1524.66	3445.33	1827.3	4631.35	1827.3	5688.24	1688.17	7189.17	1827.3	176.975
			1686.71	669.532	1686.55	-40.1673	1686.71	2015.94	1523.18	3435.12	1825.85	4620.04	1825.85	5714.15	1686.71	7137.54	1825.85	167.17
			1685.25	632.82	1685.09	-37.6879	1685.25	2023.9	1521.71	3469.12	1824.4	4593.67	1824.4	5772.79	1685.25	7138.92	1824.4	167.704
			1683.79	601.45	1683.63	19.9704	1683.79	2064.8	1520.23	3506.84	1822.94	4583.68	1822.94	5780.21	1683.79	7183.25	1822.94	186.329
			1682.33	585.676	1682.17	23.9165	1682.33	2083.84	1518.76	3500.1	1821.49	4591.76	1821.49	5743.31	1682.33	7180.4	1821.49	204.084
			1680.87	602.158	1680.71	-9.7092	1680.87	2072.57	1517.29	3502.2	1820.04	4619.18	1820.04	5724.05	1680.87	7167.62	1820.04	210.649
			1679.41	616.772	1679.25	-49.0169	1679.41	2092.55	1515.81	3501.27	1818.59	4658.22	1818.59	5758.15	1679.41	7165.13	1818.59	221.519
			1677.94	616.134	1677.79	-52.7468	1677.94	2094.06	1514.34	3485.36	1817.13	4661.14	1817.13	5779.35	1677.94	7192.46	1817.13	230.254
			1676.48	648.97	1676.33	-17.833	1676.48	2037.49	1512.86	3508.27	1815.68	4648.58	1815.68	5761.42	1676.48	7204.77	1815.68	212.763
			1675.02	696.693	1674.86	-16.9859	1675.02	2001.59	1511.39	3536.17	1814.22	4620.99	1814.22	5795.5	1675.02	7176.31	1814.22	180.669
			1673.56	661.537	1673.4	-27.284	1673.56	2064.92	1509.91	3513.34	1812.77	4619.61	1812.77	5821	1673.56	7184.4	1812.77	149.442
			1672.1	613.713	1671.94	-21.3669	1672.1	2122.84	1508.44	3445.24	1811.32	4666.8	1811.32	5781.17	1672.1	7220.85	1811.32	155.184
			1670.64	633.912	1670.48	10.3702	1670.64	2097.26	1506.97	3413.9	1809.86	4639.23	1809.86	5750.82	1670.64	7239.39	1809.86	181.995
			1669.18	649.967	1669.02	45.892	1669.18	2057.46	1505.49	3436.63	1808.41	4581.59	1808.41	5700.3	1669.18	7250.15	1808.41	195.053
			1667.72	661.297	1667.56	31.8983	1667.72	2044.57	1504.02	3460.04	1806.95	4602.14	1806.95	5657.96	1667.72	7245.94	1806.95	187.504
			1666.25	642.795	1666.1	23.3238	1666.25	2048.88	1502.54	3484	1805.49	4626.57	1805.49	5686.49	1666.25	7219.13	1805.49	168.369
			1664.79	592.691	1664.63	28.6922	1664.79	2021.76	1501.07	3497.86	1804.04	4625.22	1804.04	5716.31	1664.79	7192.5	1804.04	146.237
			1663.33	590.537	1663.17	22.0752	1663.33	1991.95	1499.59	3484.42	1802.58	4633.31	1802.58	5696.76	1663.33	7180.42	1802.58	135.702
			1661.87	621.319	1661.71	15.8186	1661.87	2045.9	1498.12	3480.63	1801.13	4634.98	1801.13	5666.92	1661.87	7203.73	1801.13	150.068
			1660.41	640.398	1660.25	-5.9017	1660.41	2121.76	1496.65	3492.46	1799.67	4621.63	1799.67	5705.74	1660.41	7235.46	1799.67	174.74
			1658.95	621.428	1658.79	9.27049	1658.95	2119.45	1495.17	3496.35	1798.21	4610	1798.21	5753.16	1658.95	7233.74	1798.21	232.866
			1657.49	601.067	1657.33	56.9638	1657.49	2113.38	1493.7	3521.23	1796.76	4623.25	1796.76	5761.09	1657.49	7212.68	1796.76	274.685
			1656.03	619.781	1655.87	46.0148	1656.03	2119.18	1492.22	3539.53	1795.3	4621.08	1795.3	5781.89	1656.03	7189.33	1795.3	236.304
			1654.56	649.205	1654.41	0.82588	1654.56	2073.86	1490.75	3491.53	1793.84	4560.6	1793.84	5801.41	1654.56	7199.85	1793.84	200.51
			1653.1	683.966	1652.94	-4.9642	1653.1	2042.33	1489.27	3399.19	1792.38	4547.71	1792.38	5836.36	1653.1	7214.24	1792.38	172.032
			1651.64	697.586	1651.48	20.3227	1651.64	2054.93	1487.8	3361.83	1790.92	4606.84	1790.92	5845.17	1651.64	7208.18	1790.92	134.553
			1650.18	689.877	1650.02	51.4943	1650.18	2060.61	1486.33	3422.9	1789.47	4638.54	1789.47	5770.4	1650.18	7232.99	1789.47	159.22
			1648.72	693.116	1648.56	78.1436	1648.72	2058.67	1484.85	3504.63	1788.01	4629.09	1788.01	5708.95	1648.72	7263	1788.01	177.907
			1647.26	670.168	1647.1	93.4765	1647.26	2068.26	1483.38	3526.45	1786.55	4615.8	1786.55	5699.79	1647.26	7249.06	1786.55	150.756
			1645.8	649.83	1645.64	105.327	1645.8	2070.15	1481.9	3478.65	1785.09	4635.49	1785.09	5682.94	1645.8	7212.95	1785.09	124.906
			1644.34	658.928	1644.18	104.862	1644.34	2050.84	1480.43	3448.34	1783.63	4647.9	1783.63	5720.47	1644.34	7202.65	1783.63	128.182
			1642.87	637.949	1642.72	75.8581	1642.87	2044.8	1478.95	3482.89	1782.17	4629.06	1782.17	5740.47	1642.87	7227	1782.17	143.03
			1641.41	607.873	1641.25	42.2967	1641.41	2071.19	1477.48	3505.62	1780.71	4641.9	1780.71	5701.8	1641.41	7263.42	1780.71	121.495
			1639.95	640.111	1639.79	47.2833	1639.95	2096.59	1476.01	3493.36	1779.25	4670.58	1779.25	5723.49	1639.95	7270.5	1779.25	129.92
			1638.49	726.126	1638.33	62.5701	1638.49	2103.79	1474.53	3524.97	1777.79	4641.06	1777.79	5720.38	1638.49	7231.56	1777.79	136.223
			1637.03	786.915	1636.87	44.4614	1637.03	2098.8	1473.06	3569.42	1776.33	4586.3	1776.33	5726.67	1637.03	7201.27	1776.33	74.9216
			1635.57	784.145	1635.41	30.1827	1635.57	2111.28	1471.58	3563.46	1774.87	4585.03	1774.87	5782.6	1635.57	7214.68	1774.87	44.8646
			1634.11	767.759	1633.95	54.9639	1634.11	2138.4	1470.11	3589.46	1773.41	4605.59	1773.41	5785.92	1634.11	7239.38	1773.41	75.1433
			1632.65	777.842	1632.49	85.086	1632.65	2120.36	1468.63	3613.36	1771.94	4636.84	1771.94	5743.07	1632.65	7249.46	1771.94	121.673
			1631.18	756.059	1631.03	50.9836	1631.18	2068.13	1467.16	3603.58	1770.48	4681.76	1770.48	5748.52	1631.18	7253.97	1770.48	194.26
			1629.72	701.364	1629.56	-15.427	1629.72	2058.49	1465.69	3616.77	1769.02	4684.77	1769.02	5807.84	1629.72	7260.34	1769.02	235.201
			1628.26	715.114	1628.1	-9.66016	1628.26	2101.45	1464.21	3619.44	1767.56	4667.7	1767.56	5805.2	1628.26	7279.81	1767.56	171.005
			1626.8	776.495	1626.64	37.7716	1626.8	2125.02	1462.74	3636.05	1766.09	4631.85	1766.09	5799.56	1626.8	7301.93	1766.09	133.31
			1625.34	810.171	1625.18	65.2005	1625.34	2136.14	1461.26	3670.48	1764.63	4589.6	1764.63	5826.4	1625.34	7294.45	1764.63	199.45
			1623.88	846.568	1623.72	86.4023	1623.88	2172.05	1459.79	3640.23	1763.17	4603.31	1763.17	5801.56	1623.88	7284.67	1763.17	247.646
			1622.42	887.299	1622.26	82.8723	1622.42	2179.68	1458.31	3572.57	1761.7	4628.15	1761.7	5757.51	1622.42	7291.65	1761.7	235.19
			1620.96	883.829	1620.8	59.3897	1620.96	2155.23	1456.84	3587.86	1760.24	4631.19	1760.24	5736.11	1620.96	7299.5	1760.24	225.717
			1619.49	823.347	1619.34	58.7021	1619.49	2126.63	1455.37	3619.09	1758.78	4623.14	1758.78	5721.13	1619.49	7300.8	1758.78	236.319
			1618.03	737.459	1617.87	77.7464	1618.03	2121.25	1453.89	3568.9	1757.31	4581.81	1757.31	5712.57	1618.03	7280.98	1757.31	176.092
			1616.57	693.003	1616.41	102.588	1616.57	2134.8	1452.42	3538.01	1755.85	4568.64	1755.85	5726.21	1616.57	7295.21	1755.85	107.335
			1615.11	727.042	1614.95	109.791	1615.11	2127.74	1450.94	3567.01	1754.38	4622.91	1754.38	5747.96	1615.11	7363.36	1754.38	162.338
			1613.65	777.497	1613.49	93.6804	1613.65	2140.62	1449.47	3586.2	1752.92	4652.43	1752.92	5761.17	1613.65	7377.12	1752.92	221.188
			1612.19	767.797	1612.03	87.3727	1612.19	2165.35	1447.99	3573.92	1751.45	4632.04	1751.45	5771.83	1612.19	7351.8	1751.45	187.464
			1610.73	759.664	1610.57	128.498	1610.73	2169.67	1446.52	3578.02	1749.99	4586.49	1749.99	5797.41	1610.73	7361.46	1749.99	167.814
			1609.27	765.68	1609.11	206.721	1609.27	2202.51	1445.04	3613.1	1748.52	4576.34	1748.52	5803.81	1609.27	7329.95	1748.52	229.187
			1607.8	756.263	1607.64	238.85	1607.8	2274.88	1443.57	3594.87	1747.06	4637.82	1747.06	5753.52	1607.8	7295.1	1747.06	277.77
			1606.34	781.655	1606.18	200.11	1606.34	2355.06	1442.1	3524.89	1745.59	4626.85	1745.59	5752.68	1606.34	7317.51	1745.59	248.35
			1604.88	817.383	1604.72	182.538	1604.88	2382.54	1440.62	3499.73	1744.12	4563.03	1744.12	5799.16	1604.88	7323.83	1744.12	209.987
			1603.42	869.505	1603.26	234.93	1603.42	2332.22	1439.15	3525.61	1742.66	4600.62	1742.66	5800.04	1603.42	7336.31	1742.66	195.496
			1601.96	947.791	1601.8	253.023	1601.96	2304.01	1437.67	3543.24	1741.19	4645.05	1741.19	5776.65	1601.96	7392.06	1741.19	181.875
			1600.5	986.224	1600.34	246.617	1600.5	2329.44	1436.2	3532.4	1739.72	4627.7	1739.72	5772.87	1600.5	7467.08	1739.72	187.86
			1599.04	977.41	1598.88	315.638	1599.04	2358.91	1434.72	3521.17	1738.25	4632.5	1738.25	5807.84	1599.04	7524.97	1738.25	212.587
			1597.58	951.159	1597.42	393.07	1597.58	2383.67	1433.25	3504.3	1736.78	4646.25	1736.78	5815.99	1597.58	7547.31	1736.78	210.912
			1596.11	993.171	1595.95	447.214	1596.11	2403.6	1431.78	3494.55	1735.32	4646.79	1735.32	5767.52	1596.11	7580.78	1735.32	187.096
			1594.65	1088.49	1594.49	462.297	1594.65	2428.25	1430.3	3509.2	1733.85	4643.94	1733.85	5733.97	1594.65	7622.82	1733.85	180.747
			1593.19	1103.84	1593.03	443.307	1593.19	2453.44	1428.83	3499.38	1732.38	4632.16	1732.38	5743.85	1593.19	7615.73	1732.38	196.537
			1591.73	1064.94	1591.57	448.473	1591.73	2436.55	1427.35	3453.59	1730.91	4631.02	1730.91	5732.46	1591.73	7588.15	1730.91	237.002
			1590.27	1029.81	1590.11	418.519	1590.27	2373.65	1425.88	3426.74	1729.44	4620.1	1729.44	5730.86	1590.27	7574.46	1729.44	249.395
			1588.81	997.219	1588.65	366.407	1588.81	2347.44	1424.4	3464.73	1727.97	4615.99	1727.97	5778.6	1588.81	7537.37	1727.97	219.677
			1587.35	961.622	1587.19	329.771	1587.35	2347.96	1422.93	3490.86	1726.5	4664.19	1726.5	5788.5	1587.35	7481.22	1726.5	220.585
			1585.89	928.984	1585.73	258.255	1585.89	2307.3	1421.46	3455.5	1725.03	4691.13	1725.03	5777.56	1585.89	7444.72	1725.03	233.409
			1584.42	896.251	1584.26	193.658	1584.42	2247.14	1419.98	3465.43	1723.56	4653.45	1723.56	5783.21	1584.42	7417.81	1723.56	231.777
			1582.96	840.326	1582.8	180.115	1582.96	2219.52	1418.51	3544.94	1722.09	4647.64	1722.09	5759.97	1582.96	7379.18	1722.09	241.625
			1581.5	789.798	1581.34	157.226	1581.5	2208.33	1417.03	3557.38	1720.62	4706.01	1720.62	5709.97	1581.5	7338.89	1720.62	224.29
			1580.04	779.449	1579.88	99.3278	1580.04	2162.74	1415.56	3480.69	1719.15	4755.45	1719.15	5688.46	1580.04	7324.06	1719.15	197.606
			1578.58	774.72	1578.42	66.8705	1578.58	2135	1414.08	3467.21	1717.68	4730.56	1717.68	5705.19	1578.58	7296.59	1717.68	213.845
			1577.12	747.161	1576.96	78.7123	1577.12	2151.84	1412.61	3543.71	1716.2	4669.15	1716.2	5738.92	1577.12	7246.44	1716.2	247.505
			1575.66	733.53	1575.5	80.0931	1575.66	2140.62	1411.14	3578.38	1714.73	4660.82	1714.73	5750.14	1575.66	7222.08	1714.73	280.726
			1574.2	730.481	1574.04	52.5375	1574.2	2106.24	1409.66	3531.33	1713.26	4675.43	1713.26	5727.39	1574.2	7188.63	1713.26	243.476
			1572.73	708.711	1572.57	20.9808	1572.73	2107.68	1408.19	3529.64	1711.79	4654.83	1711.79	5730.54	1572.73	7162.49	1711.79	177.371
			1571.27	675.438	1571.11	6.57061	1571.27	2138.74	1406.71	3582.56	1710.31	4632.53	1710.31	5770.21	1571.27	7191.88	1710.31	194.898
			1569.81	663.04	1569.65	20.2828	1569.81	2168.94	1405.24	3581.02	1708.84	4628.49	1708.84	5830.65	1569.81	7206.18	1708.84	234.913
			1568.35	668.219	1568.19	34.5684	1568.35	2175.26	1403.76	3564.96	1707.37	4637.17	1707.37	5840.6	1568.35	7169.89	1707.37	257.949
			1566.89	663.772	1566.73	22.8225	1566.89	2140.25	1402.29	3597.16	1705.89	4676.4	1705.89	5802.63	1566.89	7159.14	1705.89	271.236
			1565.43	662.883	1565.27	19.0184	1565.43	2095.55	1400.82	3623.01	1704.42	4721.98	1704.42	5782.91	1565.43	7190.26	1704.42	256.949
			1563.97	674.377	1563.81	22.46	1563.97	2104.42	1399.34	3624.13	1702.95	4756.09	1702.95	5781.43	1563.97	7203.29	1702.95	257.083
			1562.51	667.879	1562.35	-12.3473	1562.51	2129.1	1397.87	3619.51	1701.47	4738.92	1701.47	5813.03	1562.51	7202.35	1701.47	272.076
			1561.04	635.088	1560.88	-36.5712	1561.04	2108.5	1396.39	3600.89	1700	4698.44	1700	5803.52	1561.04	7205.9	1700	258.246
			1559.58	626.51	1559.42	-13.1114	1559.58	2103.89	1394.92	3584.16	1698.52	4711.79	1698.52	5761.38	1559.58	7202.35	1698.52	236.37
			1558.12	646.896	1557.96	8.1136	1558.12	2127.07	1393.44	3560.46	1697.05	4712.01	1697.05	5781.12	1558.12	7217.6	1697.05	231.875
			1556.66	659.002	1556.5	17.7496	1556.66	2118.88	1391.97	3557.86	1695.57	4680.04	1695.57	5819.5	1556.66	7255.95	1695.57	222.731
			1555.2	666.265	1555.04	13.8986	1555.2	2094.46	1390.5	3604.7	1694.1	4663.76	1694.1	5834.58	1555.2	7287.1	1694.1	183.953
			1553.74	677.579	1553.58	-2.36302	1553.74	2079.02	1389.02	3655.29	1692.62	4656.38	1692.62	5789.55	1553.74	7285.35	1692.62	183.298
			1552.28	679.009	1552.12	-4.12002	1552.28	2087.02	1387.55	3688.98	1691.14	4666.79	1691.14	5734.36	1552.28	7275.59	1691.14	258.431
			1550.82	666.741	1550.65	-4.12002	1550.82	2122.74	1386.07	3724.41	1689.67	4675.93	1689.67	5758.35	1550.82	7306.56	1689.67	294.606
			1549.35	658.96	1549.19	-13.0167	1549.35	2143.51	1384.6	3762.17	1688.19	4674.91	1688.19	5819.17	1549.35	7362.57	1688.19	240.634
			1547.89	658.96	1547.73	-17.4651	1547.89	2144.33	1383.12	3788.08	1686.71	4695.48	1686.71	5886.74	1547.89	7398.19	1686.71	224.327
			1546.43	658.96	1546.27	-8.81361	1546.43	2134.46	1381.65	3828.84	1685.24	4705.89	1685.24	5903.53	1546.43	7381.05	1685.24	317.174
			1544.97	655.578	1544.81	9.43499	1544.97	2096.69	1380.18	3878.13	1683.76	4685.01	1683.76	5854.76	1544.97	7332.97	1683.76	370.265
			1543.51	652.197	1543.35	20.9954	1543.51	2066.67	1378.7	3927.06	1682.28	4674.7	1682.28	5836.46	1543.51	7263.59	1682.28	337.908
			1542.05	659.608	1541.89	10.9263	1542.05	2074.88	1377.23	3963.91	1680.8	4693.16	1680.8	5853.7	1542.05	7185.77	1680.8	315.29
			1540.59	666.108	1540.43	-9.78734	1540.59	2055	1375.75	3943.98	1679.32	4693.45	1679.32	5843.04	1540.59	7136.17	1679.32	281.7
			1539.13	644.653	1538.96	-24.5621	1539.13	1985.97	1374.28	3919.47	1677.84	4684	1677.84	5824.77	1539.13	7128.8	1677.84	257.828
			1537.66	632.804	1537.5	-37.3811	1537.66	1961.48	1372.8	3903.68	1676.37	4696.96	1676.37	5832.71	1537.66	7154.78	1676.37	238.2
			1536.2	648.91	1536.04	-44.3272	1536.2	2029.18	1371.33	3816.86	1674.89	4727.24	1674.89	5819.96	1536.2	7168.47	1674.89	204.218
			1534.74	648.54	1534.58	-32.9284	1534.74	2085.54	1369.86	3702.05	1673.41	4749.07	1673.41	5752.74	1534.74	7172.95	1673.41	207.011
			1533.28	632.197	1533.12	-24.1375	1533.28	2047.83	1368.38	3641.95	1671.93	4732.05	1671.93	5731.99	1533.28	7172.69	1671.93	265.555
			1531.82	623.637	1531.66	-46.8814	1531.82	2037.98	1366.91	3643.72	1670.45	4708.27	1670.45	5765.74	1531.82	7136.66	1670.45	325.36
			1530.36	643.757	1530.2	-51.2676	1530.36	2071.55	1365.43	3721.57	1668.97	4697.6	1668.97	5783.87	1530.36	7096.27	1668.97	312.111
			1528.9	666.279	1528.74	-27.7013	1528.9	2033.69	1363.96	3768.01	1667.49	4682.72	1667.49	5792.71	1528.9	7108.84	1667.49	289.58
			1527.44	669.753	1527.27	-33.7258	1527.44	2002.56	1362.48	3722.72	1666	4685.57	1666	5764.01	1527.44	7143.95	1666	286.911
			1525.97	667.512	1525.81	-36.9852	1525.97	2027.25	1361.01	3699.84	1664.52	4707.84	1664.52	5765.68	1525.97	7150.5	1664.52	296.052
			1524.51	650.077	1524.35	-18.9796	1524.51	2028.04	1359.54	3703.89	1663.04	4684.12	1663.04	5853.42	1524.51	7137.24	1663.04	293.808
			1523.05	627.682	1522.89	-26.4354	1523.05	2011.37	1358.06	3702.44	1661.56	4652.81	1661.56	5898.97	1523.05	7140.11	1661.56	265.83
			1521.59	645.531	1521.43	-27.1748	1521.59	2008.71	1356.59	3692.95	1660.08	4668.33	1660.08	5838.65	1521.59	7171.65	1660.08	288.465
			1520.13	679.844	1519.97	-3.73018	1520.13	2020.72	1355.11	3656.98	1658.6	4698.19	1658.6	5815.45	1520.13	7179.8	1658.6	294.256
			1518.67	658.947	1518.51	-22.342	1518.67	2044.47	1353.64	3628.21	1657.11	4714.14	1657.11	5863.54	1518.67	7142.22	1657.11	246.084
[truncated: 579,803+ more rows]
